# Supplementary material for: Lytic Gene Expression Is Frequent in HSV-1 Latent Infection and Correlates with the Engagement of a Cell-Intrinsic Transcriptional Response
Source: PLoS Pathog. 2014 Jul 24;10(7):e1004237. doi: 10.1371/journal.ppat.1004237 (PMC4110040; doi:10.1371/journal.ppat.1004237)
Supplement: Table S5 — Full-lytic LAT+ Ntrk1 +YFP+ neurons: Complete-linkage clustering of gene expression correlation coefficients matrix. (XLSX) [file ppat.1004237.s009.xlsx]

## Sheet: Full-lytic LAT+Ntrk1+YFP+
Variables	Pgm2l1	Dhx9	Pgk1	Xiap	Tbp	Oas1c	Bcl2l1	Pias2	Dicer1	Pias1	Bcl2	Xrcc5	Bax	Dhx36	Hcfc1	Atr	Samhd1	Eif2ak2	Serpinb9	Cflar	B2m	Ddx58	Oasl2	Tnfrsf10b	Bcl2l11	Ntrk3	Ifit3	Isg20	Apobec3	Ifitm3	H2-T23	Mx1	Zbp1	Ifih1	Ifit1	Ifi204	Tnfrsf14	Aim2	Tmem173	Apobec1	Fas	Runx3	Fadd	Pou2f1	Ntrk2	Pvrl1	Runx1	Ret
Pgm2l1	1	0.624748	0.68691	0.61497	0.510844	0.543737	0.686023	0.531262	0.588791	0.603239	0.569307	0.632861	0.689609	0.630157	0.68691	0.48499	0.464773	0.532525	0.389811	0.388892	0.319838	0.25881	0.34143	0.317803	0.305176	0.154787	0.200516	0.187317	0.360225	0.191669	0.210493	-0.049404	-0.178766	0.023913	0.125195	-0.0252006	0.0183816	-0.0466609	0.118304	0.0829098	0.129083	-0.098167	0.315164	0.548634	0.332282	0.588496	0.472239	0.487388
Dhx9	0.624748	1	0.797838	0.723746	0.537679	0.445023	0.499324	0.609946	0.583221	0.589589	0.589523	0.678862	0.69777	0.635501	0.603111	0.508645	0.57977	0.558046	0.414547	0.468433	0.348885	0.310931	0.335362	0.388755	0.324613	0.347131	0.265107	0.161709	0.364566	0.301806	0.241249	0.0768171	-0.157876	0.126198	0.125449	-0.00420863	-0.00283367	-0.123265	0.0630554	0.0676218	0.0399795	-0.133677	0.213381	0.431147	0.204025	0.392641	0.32309	0.297691
Pgk1	0.68691	0.797838	1	0.730534	0.475614	0.446888	0.548278	0.536697	0.564484	0.538462	0.585611	0.659907	0.673414	0.692361	0.562753	0.501958	0.532525	0.516264	0.365914	0.394312	0.303644	0.29133	0.352227	0.326058	0.280135	0.287462	0.261785	0.172908	0.371032	0.265599	0.229754	0.0425897	-0.151496	0.161015	0.144456	-0.0378009	-0.041005	-0.173918	0.098167	0.0867661	0.0352046	-0.138441	0.236799	0.437236	0.190885	0.451569	0.383784	0.342267
Xiap	0.61497	0.723746	0.730534	1	0.461379	0.410444	0.520393	0.578992	0.620892	0.557187	0.630243	0.652061	0.725031	0.646547	0.645237	0.559287	0.603661	0.611949	0.406526	0.39231	0.392095	0.390929	0.425113	0.377279	0.303133	0.302069	0.265456	0.240903	0.387428	0.185627	0.204769	0.166725	-0.0942099	0.144643	0.241234	0.0470996	0.0216219	-0.077839	-0.0153963	0.0805909	-0.0119631	-0.12317	0.253561	0.417348	0.161444	0.38313	0.424699	0.319613
Tbp	0.510844	0.537679	0.475614	0.461379	1	0.530671	0.59119	0.638474	0.646783	0.654477	0.615282	0.634081	0.570465	0.574339	0.500004	0.488386	0.413605	0.451701	0.469378	0.536054	0.443093	0.345578	0.27236	0.444803	0.300133	0.438129	0.15799	0.186633	0.296588	0.361531	0.330149	0.0478947	-0.136902	0.0128056	0.044204	-0.0569324	0.0326537	0.0638877	0.245154	0.0425918	-0.00942613	-0.0151641	0.313026	0.455795	0.337895	0.386128	0.212012	0.280427
Oas1c	0.543737	0.445023	0.446888	0.410444	0.530671	1	0.65071	0.569731	0.636865	0.513299	0.553015	0.530977	0.518833	0.603068	0.543737	0.516064	0.440373	0.488995	0.50376	0.488995	0.430286	0.383417	0.344505	0.346973	0.229438	0.28413	0.138475	0.221585	0.243743	0.270892	0.313122	0	-0.113381	0.0212472	0.143867	-0.0409071	0.0637832	0.100024	0.193543	0.126512	0.108277	-0.0903199	0.288179	0.30122	0.218892	0.403219	0.254506	0.320018
Bcl2l1	0.686023	0.499324	0.548278	0.520393	0.59119	0.65071	1	0.531621	0.614865	0.540176	0.587367	0.553451	0.567184	0.603519	0.623903	0.472584	0.433901	0.49085	0.478252	0.425765	0.397029	0.322714	0.343012	0.313888	0.2584	0.2375	0.193684	0.243677	0.328026	0.302768	0.378593	-0.0238663	-0.104603	0.0462631	0.12115	0.0567397	0.116024	0.123098	0.18891	0.167861	0.150308	-0.0428197	0.281282	0.472367	0.348071	0.545164	0.334074	0.423327
Pias2	0.531262	0.609946	0.536697	0.578992	0.638474	0.569731	0.531621	1	0.762761	0.656265	0.645691	0.630368	0.678005	0.673935	0.599199	0.50965	0.603004	0.510234	0.464646	0.570261	0.455174	0.444749	0.406259	0.46818	0.338769	0.436358	0.194873	0.171185	0.319159	0.317032	0.304733	0.121779	-0.102194	0.0738332	0.191151	-0.0444017	0.00854163	0.046979	0.129247	0.0951227	0.0212667	-0.0430825	0.293299	0.326657	0.213541	0.337319	0.178117	0.256382
Dicer1	0.588791	0.583221	0.564484	0.620892	0.646783	0.636865	0.614865	0.762761	1	0.704929	0.673024	0.653587	0.742742	0.725305	0.653613	0.570213	0.550512	0.576274	0.509637	0.581698	0.545577	0.432545	0.410534	0.466701	0.352363	0.430746	0.176963	0.236467	0.320817	0.363048	0.360695	0.110808	-0.104603	0.0701923	0.156944	-0.0378265	0.0452775	0.0806505	0.148609	0.113837	0.00939423	-0.0780829	0.366519	0.395729	0.288644	0.381906	0.248414	0.291808
Pias1	0.603239	0.589589	0.538462	0.557187	0.654477	0.513299	0.540176	0.656265	0.704929	1	0.607351	0.711293	0.654521	0.662611	0.597841	0.518926	0.586726	0.548785	0.4615	0.527105	0.468286	0.429543	0.376518	0.471889	0.295786	0.428981	0.208871	0.25648	0.421464	0.364172	0.339815	0.117548	-0.0787781	0.0653623	0.0646612	0.0168004	0.0777681	0.0890799	0.108235	0.121473	0.12439	0.072996	0.311756	0.389892	0.374701	0.372909	0.298181	0.328576
Bcl2	0.569307	0.589523	0.585611	0.630243	0.615282	0.553015	0.587367	0.645691	0.673024	0.607351	1	0.633091	0.63996	0.630368	0.642678	0.562324	0.605732	0.581175	0.59998	0.545705	0.553002	0.429742	0.457891	0.418315	0.379737	0.402221	0.208893	0.252426	0.380815	0.329437	0.396153	0.0874752	-0.105245	0.174953	0.213313	0.0676598	0.118159	0.0298957	0.195138	0.157244	0.082704	-0.0380139	0.272717	0.386942	0.182221	0.346118	0.249939	0.303248
Xrcc5	0.632861	0.678862	0.659907	0.652061	0.634081	0.530977	0.553451	0.630368	0.653587	0.711293	0.633091	1	0.751861	0.678862	0.654498	0.519979	0.587917	0.581128	0.441485	0.453497	0.408385	0.384251	0.392158	0.431491	0.308932	0.355994	0.227434	0.251226	0.368176	0.281229	0.295013	0.134857	-0.132069	0.119808	0.135099	0.0294604	0.0226694	-0.0977618	0.133677	0.0792141	0.0305726	-0.0226999	0.319218	0.507889	0.256448	0.338635	0.384563	0.300434
Bax	0.689609	0.69777	0.673414	0.725031	0.570465	0.518833	0.567184	0.678005	0.742742	0.654521	0.63996	0.751861	1	0.66802	0.716599	0.552861	0.570465	0.586726	0.431629	0.478324	0.452092	0.353661	0.403509	0.463635	0.361516	0.340531	0.24229	0.221899	0.338612	0.284766	0.323306	0.103919	-0.148466	0.0876812	0.166468	-0.0336008	0.00989776	-0.0805961	0.072996	0.0674847	-0.00234697	-0.0880986	0.35605	0.48458	0.289863	0.367082	0.360956	0.334052
Dhx36	0.630157	0.635501	0.692361	0.646547	0.574339	0.603068	0.603519	0.673935	0.725305	0.662611	0.630368	0.678862	0.66802	1	0.63827	0.670164	0.564835	0.598779	0.438492	0.479295	0.475998	0.433131	0.411089	0.472848	0.365386	0.397355	0.193947	0.219462	0.350128	0.283972	0.332234	0.0904735	-0.138142	0.145367	0.162671	-0.0420863	-0.017002	-0.0382546	0.0933219	0.14104	0.05409	-0.0680998	0.291905	0.424171	0.262115	0.388262	0.291639	0.333359
Hcfc1	0.68691	0.603111	0.562753	0.645237	0.500004	0.543737	0.623903	0.599199	0.653613	0.597841	0.642678	0.654498	0.716599	0.63827	1	0.533065	0.608406	0.586726	0.497345	0.421413	0.422402	0.350951	0.433198	0.452629	0.358386	0.240288	0.206086	0.244953	0.277373	0.175241	0.27653	0.148212	-0.148466	0.094058	0.185729	0.0336008	0.0749402	0.0381771	0.0629276	-0.0134969	0.0586743	-0.133406	0.229984	0.459516	0.26724	0.378735	0.38093	0.345005
Atr	0.48499	0.508645	0.501958	0.559287	0.488386	0.516064	0.472584	0.50965	0.570213	0.518926	0.562324	0.519979	0.552861	0.670164	0.533065	1	0.501163	0.610482	0.450674	0.346413	0.456711	0.353512	0.371873	0.448295	0.267276	0.36297	0.242187	0.185693	0.345344	0.207994	0.361807	0.11959	-0.104762	0.0751646	0.160002	-0.0220033	0.102222	-0.0444444	0.0474713	0.135354	0.0393446	-0.0369221	0.217762	0.329725	0.176296	0.355611	0.270564	0.334224
Samhd1	0.464773	0.57977	0.532525	0.603661	0.413605	0.440373	0.433901	0.603004	0.550512	0.586726	0.605732	0.587917	0.570465	0.564835	0.608406	0.501163	1	0.642177	0.478376	0.462585	0.486454	0.560544	0.597566	0.389548	0.241992	0.316756	0.420841	0.366033	0.481051	0.299672	0.32186	0.384869	0.0882258	0.265716	0.370208	0.120191	0.211539	0.0212959	0.00252736	0.151007	0.17674	0.0732933	0.205263	0.267045	0.122096	0.258882	0.297963	0.225442
Eif2ak2	0.532525	0.558046	0.516264	0.611949	0.451701	0.488995	0.49085	0.510234	0.576274	0.548785	0.581175	0.581128	0.586726	0.598779	0.586726	0.610482	0.642177	1	0.506869	0.478912	0.510844	0.563265	0.597566	0.36192	0.31899	0.222025	0.418045	0.334204	0.472009	0.262557	0.381259	0.285658	0.0532397	0.265716	0.375734	0.189775	0.237094	0.0298142	0.103622	0.135519	0.0518437	0.0935122	0.280526	0.367712	0.116418	0.282283	0.346669	0.186952
Serpinb9	0.389811	0.414547	0.365914	0.406526	0.469378	0.50376	0.478252	0.464646	0.509637	0.4615	0.59998	0.441485	0.431629	0.438492	0.497345	0.450674	0.478376	0.506869	1	0.440886	0.467474	0.418391	0.524228	0.299946	0.280583	0.230036	0.343655	0.440124	0.247171	0.369697	0.520719	0.367647	0.140836	0.153495	0.296901	0.28122	0.240986	-0.0516398	0.128142	0.151505	0.145455	-0.0557138	0.239442	0.268143	0.165873	0.315973	0.290525	0.25
Cflar	0.388892	0.468433	0.394312	0.39231	0.536054	0.488995	0.425765	0.570261	0.581698	0.527105	0.545705	0.453497	0.478324	0.479295	0.421413	0.346413	0.462585	0.478912	0.440886	1	0.602986	0.541497	0.424123	0.279038	0.295419	0.396685	0.267045	0.23293	0.307439	0.44401	0.406124	0.208684	0.138423	0.195285	0.265224	0.0463894	0.181725	0.191663	0.204716	0.137455	0.0659829	0.118786	0.273684	0.188749	0.110739	0.212078	0.0615982	0.0274929
B2m	0.319838	0.348885	0.303644	0.392095	0.443093	0.430286	0.397029	0.455174	0.545577	0.468286	0.553002	0.408385	0.452092	0.475998	0.422402	0.456711	0.486454	0.510844	0.467474	0.602986	1	0.638217	0.562753	0.301294	0.333346	0.443723	0.228365	0.360225	0.280976	0.405244	0.584703	0.27087	0.139377	0.317246	0.34807	0.100803	0.190885	0.233304	0.213954	0.194742	0.157247	0.183749	0.267463	0.239505	0.173918	0.154407	0.104149	0.0109525
Ddx58	0.25881	0.310931	0.29133	0.390929	0.345578	0.383417	0.322714	0.444749	0.432545	0.429543	0.429742	0.384251	0.353661	0.433131	0.350951	0.353512	0.560544	0.563265	0.418391	0.541497	0.638217	1	0.651767	0.248647	0.252992	0.349319	0.409656	0.477434	0.37616	0.40552	0.447565	0.439605	0.342255	0.448195	0.533211	0.191883	0.276847	0.174626	0.118786	0.263295	0.179096	0.224935	0.212105	0.188749	0.056789	0.130172	0.117466	-0.0274929
Oasl2	0.34143	0.335362	0.352227	0.425113	0.27236	0.344505	0.343012	0.406259	0.410534	0.376518	0.457891	0.392158	0.403509	0.411089	0.433198	0.371873	0.597566	0.597566	0.524228	0.424123	0.562753	0.651767	1	0.174723	0.208145	0.169529	0.498505	0.498552	0.439475	0.290242	0.474641	0.437822	0.315112	0.368261	0.612218	0.243606	0.337938	0.0805961	0.123338	0.198598	0.241738	0.153543	0.161841	0.200516	-0.0127257	0.209761	0.258234	0.0273813
Tnfrsf10b	0.317803	0.388755	0.326058	0.377279	0.444803	0.346973	0.313888	0.46818	0.466701	0.471889	0.418315	0.431491	0.463635	0.472848	0.452629	0.448295	0.389548	0.36192	0.299946	0.279038	0.301294	0.248647	0.174723	1	0.392477	0.335131	0.0326496	0.141016	0.117514	0.23308	0.182328	0.152831	-0.14672	0.0763846	0.00841515	-0.0620858	-0.0576585	0.10811	0.120604	0.0117938	-0.0717783	0.0282266	0.262244	0.350629	0.399285	0.15444	0.11781	0.17167
Bcl2l11	0.305176	0.324613	0.280135	0.303133	0.300133	0.229438	0.2584	0.338769	0.352363	0.295786	0.379737	0.308932	0.361516	0.365386	0.358386	0.267276	0.241992	0.31899	0.280583	0.295419	0.333346	0.252992	0.208145	0.392477	1	0.249592	0.0322961	0.0050129	0.00835483	0.117487	0.234529	0.207437	-0.0456782	0.116471	0.137208	0.0121768	-0.0869057	0.0295151	0.163464	0	-0.0625992	-0.180978	0.177803	0.255139	0.103303	0.256767	0.140633	0.0857337
Ntrk3	0.154787	0.347131	0.287462	0.302069	0.438129	0.28413	0.2375	0.436358	0.430746	0.428981	0.402221	0.355994	0.340531	0.397355	0.240288	0.36297	0.316756	0.222025	0.230036	0.396685	0.443723	0.349319	0.169529	0.335131	0.249592	1	0.0486743	0.162119	0.114113	0.462111	0.266001	0.133986	0.00165488	0.0731402	0.0360679	-0.199578	-0.123564	0.0278019	0.0522418	0.132691	0.028201	-0.0274957	0.184231	0.176444	0.210059	0.100246	-0.0841572	0.0358921
Ifit3	0.200516	0.265107	0.261785	0.265456	0.15799	0.138475	0.193684	0.194873	0.176963	0.208871	0.208893	0.227434	0.24229	0.193947	0.206086	0.242187	0.420841	0.418045	0.343655	0.267045	0.228365	0.409656	0.498505	0.0326496	0.0322961	0.0486743	1	0.419264	0.520363	0.34327	0.295266	0.432418	0.439251	0.401364	0.47271	0.240524	0.39246	-0.113799	0.077916	0.23476	0.135613	0.168818	0.193358	0.152299	-0.0539815	0.184872	0.282644	0.0579179
Isg20	0.187317	0.161709	0.172908	0.240903	0.186633	0.221585	0.243677	0.171185	0.236467	0.25648	0.252426	0.251226	0.221899	0.219462	0.244953	0.185693	0.366033	0.334204	0.440124	0.23293	0.360225	0.477434	0.498552	0.141016	0.0050129	0.162119	0.419264	1	0.421154	0.396138	0.34079	0.400165	0.475556	0.323407	0.483275	0.338579	0.318547	0.00905822	0.0591257	0.317038	0.3408	0.150502	0.209177	0.203685	0.146441	0.25507	0.342743	0.0920911
Apobec3	0.360225	0.364566	0.371032	0.387428	0.296588	0.243743	0.328026	0.319159	0.320817	0.421464	0.380815	0.368176	0.338612	0.350128	0.277373	0.345344	0.481051	0.472009	0.247171	0.307439	0.280976	0.37616	0.439475	0.117514	0.00835483	0.114113	0.520363	0.421154	1	0.330724	0.29562	0.168251	0.274982	0.336173	0.36723	0.257858	0.334022	0.0226455	0.131017	0.41431	0.344559	0.184768	0.227367	0.211862	0.0471782	0.305228	0.401771	0.195511
Ifitm3	0.191669	0.301806	0.265599	0.185627	0.361531	0.270892	0.302768	0.317032	0.363048	0.364172	0.329437	0.281229	0.284766	0.283972	0.175241	0.207994	0.299672	0.262557	0.369697	0.44401	0.405244	0.40552	0.290242	0.23308	0.117487	0.462111	0.34327	0.396138	0.330724	1	0.449412	0.195293	0.259736	0.257148	0.166087	0.0596528	0.162092	-0.0989762	0.125124	0.291452	0.288095	0.155766	0.416509	0.242973	0.309839	0.171421	0.0419735	0.0152778
H2-T23	0.210493	0.241249	0.229754	0.204769	0.330149	0.313122	0.378593	0.304733	0.360695	0.339815	0.396153	0.295013	0.323306	0.332234	0.27653	0.361807	0.32186	0.381259	0.520719	0.406124	0.584703	0.447565	0.474641	0.182328	0.234529	0.266001	0.295266	0.34079	0.29562	0.449412	1	0.250087	0.257919	0.347794	0.314165	0.254766	0.341627	0	0.146265	0.308604	0.153127	0.233511	0.23272	0.141955	0.13838	0.152955	0.101811	-0.0279138
Mx1	-0.049404	0.0768171	0.0425897	0.166725	0.0478947	0	-0.0238663	0.121779	0.110808	0.117548	0.0874752	0.134857	0.103919	0.0904735	0.148212	0.11959	0.384869	0.285658	0.367647	0.208684	0.27087	0.439605	0.437822	0.152831	0.207437	0.133986	0.432418	0.400165	0.168251	0.195293	0.250087	1	0.558429	0.32803	0.45502	0.318122	0.244536	-0.0107096	-0.0222424	-0.00730199	0.0385153	0.171584	-0.0258065	-0.0843743	-0.0178493	-0.0956199	0.0954537	-0.222945
Zbp1	-0.178766	-0.157876	-0.151496	-0.0942099	-0.136902	-0.113381	-0.104603	-0.102194	-0.104603	-0.0787781	-0.105245	-0.132069	-0.148466	-0.138142	-0.148466	-0.104762	0.0882258	0.0532397	0.140836	0.138423	0.139377	0.342255	0.315112	-0.14672	-0.0456782	0.00165488	0.439251	0.475556	0.274982	0.259736	0.257919	0.558429	1	0.399088	0.514293	0.405489	0.44127	0.047619	0.025431	0.268398	0.155446	0.288218	0.0248616	-0.22197	-0.153968	-0.0964794	0.00480481	-0.302769
Ifih1	0.023913	0.126198	0.161015	0.144643	0.0128056	0.0212472	0.0462631	0.0738332	0.0701923	0.0653623	0.174953	0.119808	0.0876812	0.145367	0.094058	0.0751646	0.265716	0.265716	0.153495	0.195285	0.317246	0.448195	0.368261	0.0763846	0.116471	0.0731402	0.401364	0.323407	0.336173	0.257148	0.347794	0.32803	0.399088	1	0.552569	0.379563	0.30901	-0.00501097	0.160567	0.332546	0.144169	0.276532	0.148922	0.0345436	-0.0267252	-0.1325	0.126403	-0.18437
Ifit1	0.125195	0.125449	0.144456	0.241234	0.044204	0.143867	0.12115	0.191151	0.156944	0.0646612	0.213313	0.135099	0.166468	0.162671	0.185729	0.160002	0.370208	0.375734	0.296901	0.265224	0.34807	0.533211	0.612218	0.00841515	0.137208	0.0360679	0.47271	0.483275	0.36723	0.166087	0.314165	0.45502	0.514293	0.552569	1	0.366092	0.44397	0.0216219	0.141133	0.290913	0.143557	0.238643	0.128517	0.0212932	-0.19748	0.08613	0.19926	-0.0949069
Ifi204	-0.0252006	-0.00420863	-0.0378009	0.0470996	-0.0569324	-0.0409071	0.0567397	-0.0444017	-0.0378265	0.0168004	0.0676598	0.0294604	-0.0336008	-0.0420863	0.0336008	-0.0220033	0.120191	0.189775	0.28122	0.0463894	0.100803	0.191883	0.243606	-0.0620858	0.0121768	-0.199578	0.240524	0.338579	0.257858	0.0596528	0.254766	0.318122	0.405489	0.379563	0.366092	1	0.554483	0.158424	0.144928	0.420063	0.237394	0.152762	-0.0954367	0.0801745	-0.0176026	-0.0589365	0.204254	-0.0383482
Tnfrsf14	0.0183816	-0.00283367	-0.041005	0.0216219	0.0326537	0.0637832	0.116024	0.00854163	0.0452775	0.0777681	0.118159	0.0226694	0.00989776	-0.017002	0.0749402	0.102222	0.211539	0.237094	0.240986	0.181725	0.190885	0.276847	0.337938	-0.0576585	-0.0869057	-0.123564	0.39246	0.318547	0.334022	0.162092	0.341627	0.244536	0.44127	0.30901	0.44397	0.554483	1	0.2	0.0949425	0.278788	0.162296	0.276916	0.0731822	-0.036474	-0.164444	0.0183147	0.0867	-0.058812
Aim2	-0.0466609	-0.123265	-0.173918	-0.077839	0.0638877	0.100024	0.123098	0.046979	0.0806505	0.0890799	0.0298957	-0.0977618	-0.0805961	-0.0382546	0.0381771	-0.0444444	0.0212959	0.0298142	-0.0516398	0.191663	0.233304	0.174626	0.0805961	0.10811	0.0295151	0.0278019	-0.113799	0.00905822	0.0226455	-0.0989762	0	-0.0107096	0.047619	-0.00501097	0.0216219	0.158424	0.2	1	0.229444	0.0848485	0.162296	0.213621	-0.160644	-0.074407	0.0666667	-0.10531	-0.13005	-0.0903696
Tmem173	0.118304	0.0630554	0.098167	-0.0153963	0.245154	0.193543	0.18891	0.129247	0.148609	0.108235	0.195138	0.133677	0.072996	0.0933219	0.0629276	0.0474713	0.00252736	0.103622	0.128142	0.204716	0.213954	0.118786	0.123338	0.120604	0.163464	0.0522418	0.077916	0.0591257	0.131017	0.125124	0.146265	-0.0222424	0.025431	0.160567	0.141133	0.144928	0.0949425	0.229444	1	0.046752	0.161968	0.173709	-0.0603722	0.236345	0.189885	0.0652068	-0.0798316	-0.0178748
Apobec1	0.0829098	0.0676218	0.0867661	0.0805909	0.0425918	0.126512	0.167861	0.0951227	0.113837	0.121473	0.157244	0.0792141	0.0674847	0.14104	-0.0134969	0.135354	0.151007	0.135519	0.151505	0.137455	0.194742	0.263295	0.198598	0.0117938	0	0.132691	0.23476	0.317038	0.41431	0.291452	0.308604	-0.00730199	0.268398	0.332546	0.290913	0.420063	0.278788	0.0848485	0.046752	1	0.318557	0.240953	0.282344	0.0855481	0.0585859	0.151929	0.195687	0.0586816
Fas	0.129083	0.0399795	0.0352046	-0.0119631	-0.00942613	0.108277	0.150308	0.0212667	0.00939423	0.12439	0.082704	0.0305726	-0.00234697	0.05409	0.0586743	0.0393446	0.17674	0.0518437	0.145455	0.0659829	0.157247	0.179096	0.241738	-0.0717783	-0.0625992	0.028201	0.135613	0.3408	0.344559	0.288095	0.153127	0.0385153	0.155446	0.144169	0.143557	0.237394	0.162296	0.162296	0.161968	0.318557	1	0.161968	-0.0296272	0.0920229	0.265576	0.243198	0.2506	0.240476
Runx3	-0.098167	-0.133677	-0.138441	-0.12317	-0.0151641	-0.0903199	-0.0428197	-0.0430825	-0.0780829	0.072996	-0.0380139	-0.0226999	-0.0880986	-0.0680998	-0.133406	-0.0369221	0.0732933	0.0935122	-0.0557138	0.118786	0.183749	0.224935	0.153543	0.0282266	-0.180978	-0.0274957	0.168818	0.150502	0.184768	0.155766	0.233511	0.171584	0.288218	0.276532	0.238643	0.152762	0.276916	0.213621	0.173709	0.240953	0.161968	1	0.203359	-0.0363608	0.142414	-0.171168	-0.154341	-0.199177
Fadd	0.315164	0.213381	0.236799	0.253561	0.313026	0.288179	0.281282	0.293299	0.366519	0.311756	0.272717	0.319218	0.35605	0.291905	0.229984	0.217762	0.205263	0.280526	0.239442	0.273684	0.267463	0.212105	0.161841	0.262244	0.177803	0.184231	0.193358	0.209177	0.227367	0.416509	0.23272	-0.0258065	0.0248616	0.148922	0.128517	-0.0954367	0.0731822	-0.160644	-0.0603722	0.282344	-0.0296272	0.203359	1	0.35156	0.26417	0.185723	0.235933	0.21776
Pou2f1	0.548634	0.431147	0.437236	0.417348	0.455795	0.30122	0.472367	0.326657	0.395729	0.389892	0.386942	0.507889	0.48458	0.424171	0.459516	0.329725	0.267045	0.367712	0.268143	0.188749	0.239505	0.188749	0.200516	0.350629	0.255139	0.176444	0.152299	0.203685	0.211862	0.242973	0.141955	-0.0843743	-0.22197	0.0345436	0.0212932	0.0801745	-0.036474	-0.074407	0.236345	0.0855481	0.0920229	-0.0363608	0.35156	1	0.40705	0.356217	0.303254	0.37576
Ntrk2	0.332282	0.204025	0.190885	0.161444	0.337895	0.218892	0.348071	0.213541	0.288644	0.374701	0.182221	0.256448	0.289863	0.262115	0.26724	0.176296	0.122096	0.116418	0.165873	0.110739	0.173918	0.056789	-0.0127257	0.399285	0.103303	0.210059	-0.0539815	0.146441	0.0471782	0.309839	0.13838	-0.0178493	-0.153968	-0.0267252	-0.19748	-0.0176026	-0.164444	0.0666667	0.189885	0.0585859	0.265576	0.142414	0.26417	0.40705	1	0.250301	0.21675	0.317011
Pvrl1	0.588496	0.392641	0.451569	0.38313	0.386128	0.403219	0.545164	0.337319	0.381906	0.372909	0.346118	0.338635	0.367082	0.388262	0.378735	0.355611	0.258882	0.282283	0.315973	0.212078	0.154407	0.130172	0.209761	0.15444	0.256767	0.100246	0.184872	0.25507	0.305228	0.171421	0.152955	-0.0956199	-0.0964794	-0.1325	0.08613	-0.0589365	0.0183147	-0.10531	0.0652068	0.151929	0.243198	-0.171168	0.185723	0.356217	0.250301	1	0.538993	0.551206
Runx1	0.472239	0.32309	0.383784	0.424699	0.212012	0.254506	0.334074	0.178117	0.248414	0.298181	0.249939	0.384563	0.360956	0.291639	0.38093	0.270564	0.297963	0.346669	0.290525	0.0615982	0.104149	0.117466	0.258234	0.11781	0.140633	-0.0841572	0.282644	0.342743	0.401771	0.0419735	0.101811	0.0954537	0.00480481	0.126403	0.19926	0.204254	0.0867	-0.13005	-0.0798316	0.195687	0.2506	-0.154341	0.235933	0.303254	0.21675	0.538993	1	0.441445
Ret	0.487388	0.297691	0.342267	0.319613	0.280427	0.320018	0.423327	0.256382	0.291808	0.328576	0.303248	0.300434	0.334052	0.333359	0.345005	0.334224	0.225442	0.186952	0.25	0.0274929	0.0109525	-0.0274929	0.0273813	0.17167	0.0857337	0.0358921	0.0579179	0.0920911	0.195511	0.0152778	-0.0279138	-0.222945	-0.302769	-0.18437	-0.0949069	-0.0383482	-0.058812	-0.0903696	-0.0178748	0.0586816	0.240476	-0.199177	0.21776	0.37576	0.317011	0.551206	0.441445	1
