# Supplementary material for: Lytic Gene Expression Is Frequent in HSV-1 Latent Infection and Correlates with the Engagement of a Cell-Intrinsic Transcriptional Response
Source: PLoS Pathog. 2014 Jul 24;10(7):e1004237. doi: 10.1371/journal.ppat.1004237 (PMC4110040; doi:10.1371/journal.ppat.1004237)
Supplement: Table S6 — Non-lytic LAT+ Ntrk1 +YFP+ neurons: Complete-linkage clustering of gene expression correlation coefficients matrix. (XLSX) [file ppat.1004237.s010.xlsx]

## Sheet: Non-lytic LAT+Ntrk1+YFP+
Variables	Pgm2l1	Hcfc1	Pias2	Dhx36	Tbp	Ddx58	Bcl2	Eif2ak2	Xrcc5	Bax	Cflar	Bcl2l1	Serpinb9	Mx1	Pvrl1	Samhd1	Oasl2	Ifit1	B2m	Isg20	Apobec1	Ifit3	Ifitm3	Ifih1	Ifi204	Zbp1	H2-T23	Tmem173	Apobec3	Tnfrsf14	Fadd	Runx3	Pias1	Pou2f1	Dicer1	Dhx9	Atr	Ret	Oas1c	Ntrk3	Xiap	Aim2	Bcl2l11	Runx1	Pgk1	Fas	Tnfrsf10b	Ntrk2
Pgm2l1	1	0.605108	0.531894	0.484354	0.444931	0.306305	0.326653	0.474974	0.392402	0.340705	0.283614	0.354057	0.334623	0.223435	0.339866	0.52705	0.408846	0.307235	0.3418	0.31758	0.261864	0.356634	0.140288	0.215477	0.141754	0.105077	0.250514	0.268904	0.109269	0.129571	0.238869	0.0610012	0.267372	0.275497	0.3025	0.486822	0.324164	0.480986	0.124424	0.0355498	0.215895	0.126647	0.144878	0.223082	0.268787	0.0567821	0.246358	0.18221
Hcfc1	0.605108	1	0.501953	0.426287	0.331139	0.331223	0.350236	0.335033	0.391965	0.3771	0.306052	0.430911	0.318467	0.221019	0.242499	0.431923	0.322448	0.232042	0.302326	0.358237	0.308635	0.235857	0.120929	0.16801	0.0642682	0.0158171	0.190314	0.259738	0.0817959	0.102537	0.204782	0.173482	0.277801	0.238454	0.312403	0.325534	0.184432	0.24384	0.13187	0.191212	0.281325	0.169494	0.256452	0.268315	0.139358	-0.0604888	0.07075	0.102695
Pias2	0.531894	0.501953	1	0.543037	0.528079	0.38528	0.498176	0.421464	0.385257	0.215166	0.233609	0.303204	0.211553	0.107096	0.381268	0.481571	0.317626	0.272564	0.227387	0.35027	0.35647	0.208617	0.169477	0.0592349	0.0197162	0.14742	0.222997	0.35201	0.197162	0.27262	0.31304	0.224839	0.284662	0.185695	0.296369	0.303344	0.450281	0.218537	0.224975	0.178003	0.34186	0.256972	0.173932	0.188987	0.195948	0.0923419	0.109059	0.233392
Dhx36	0.484354	0.426287	0.543037	1	0.409048	0.264002	0.323868	0.413118	0.41005	0.362963	0.338889	0.274004	0.29824	0.259238	0.218495	0.425523	0.340741	0.288063	0.318234	0.380966	0.296929	0.192625	0.292206	0.101963	0.0772088	0.0137816	0.157187	0.340378	0.115813	0.149241	0.250867	0.20702	0.168275	0.255714	0.239132	0.186017	0.368569	0.205552	0.221183	0.172031	0.407046	0.232224	0.20702	0.265103	0.264684	-0.0966252	0.0612648	0.223698
Tbp	0.444931	0.331139	0.528079	0.409048	1	0.387353	0.406946	0.37558	0.311527	0.321699	0.392004	0.422447	0.120235	0.409582	0.344824	0.389408	0.347265	0.288175	0.276153	0.36416	0.357715	0.282899	0.122875	0.155426	0.109323	0.0475651	0.153014	0.450142	0.290388	0.209847	0.214922	0.154366	0.249221	0.174672	0.30372	0.324384	0.453431	0.111283	0.169639	0.0822494	0.141686	0.0430906	0.0485151	0.225807	0.156541	0.207166	0.217575	0.0784314
Ddx58	0.306305	0.331223	0.38528	0.264002	0.387353	1	0.614569	0.44759	0.397626	0.39409	0.193219	0.381264	0.334431	0.23924	0.300955	0.583452	0.629396	0.558509	0.567333	0.393557	0.601911	0.304837	0.316436	0.302831	0.343584	0.386775	0.472572	0.272758	0.156453	0.276533	0.281215	0.364357	0.189822	0.236648	0.272727	0.17396	0.105642	-0.0208182	0.212337	0.147713	0.0021564	0.2399	0.29307	0.38183	0.288837	0.154265	0.294434	0.239895
Bcl2	0.326653	0.350236	0.498176	0.323868	0.406946	0.614569	1	0.487415	0.499008	0.470873	0.310087	0.353732	0.411024	0.312971	0.350923	0.494209	0.521405	0.409081	0.385699	0.316178	0.444734	0.241463	0.269953	0.180218	0.202581	0.205128	0.334941	0.244632	0.0294664	0.211554	0.0463434	0.142653	0.225513	0.317174	0.329827	0.276871	0.163836	0.00999825	0.304826	0.177353	0.124278	0.195123	0.313838	0.335143	0.277437	-0.0599244	0.241184	0.110985
Eif2ak2	0.474974	0.335033	0.421464	0.413118	0.37558	0.44759	0.487415	1	0.446222	0.405058	0.276084	0.290061	0.418863	0.304675	0.390186	0.583035	0.564259	0.545173	0.405674	0.426766	0.414572	0.448223	0.453947	0.341193	0.368394	0.299948	0.475877	0.266552	0.226207	0.345434	0.180062	0.191907	0.393601	0.249285	0.2748	0.304705	0.192427	0.313596	0.143444	0.119132	0.140836	0.0733674	0.258657	0.277393	0.178499	0.0955899	0.32465	0.368625
Xrcc5	0.392402	0.391965	0.385257	0.41005	0.311527	0.397626	0.499008	0.446222	1	0.541575	0.408115	0.344593	0.340789	0.292426	0.260394	0.454545	0.406181	0.311773	0.330486	0.31891	0.2838	0.220453	0.208377	0.223642	0.0837436	0.0359861	0.23153	0.159483	-0.0124065	0.123712	-0.0334497	0.0440458	0.238384	0.306034	0.377645	0.364036	0.17579	0.162071	0.277688	0.235685	0.222384	0.133012	0.376392	0.255591	0.192739	-0.160557	0.267084	0.0956832
Bax	0.340705	0.3771	0.215166	0.362963	0.321699	0.39409	0.470873	0.405058	0.541575	1	0.359259	0.42685	0.328829	0.376759	0.380966	0.404247	0.418519	0.292238	0.376426	0.313737	0.336146	0.20492	0.207567	0.188631	0.062361	-0.0229694	0.185399	0.276756	0.115813	0.158716	0.00533761	0.0613392	0.282393	0.364925	0.374959	0.358328	0.161915	0.0846389	0.292676	0.136284	0.192042	0.217242	0.20702	0.203925	0.128614	-0.105409	0.0745832	0.078827
Cflar	0.283614	0.306052	0.233609	0.338889	0.392004	0.193219	0.310087	0.276084	0.408115	0.359259	1	0.383978	0.252357	0.376759	0.145663	0.31334	0.244444	0.150294	0.270954	0.235302	0.25211	0.200821	0.149126	0.214121	0.062361	-0.0689082	0.0705324	0.225858	0.0475131	0.0734358	-0.101414	0.107344	0.235972	0.15183	0.141566	0.246718	0.0703051	0.0201521	0.0402151	0.176499	0.12107	-0.127349	0.253024	0.303339	0.0969266	-0.0439205	0.111875	0.0575224
Bcl2l1	0.354057	0.430911	0.303204	0.274004	0.422447	0.381264	0.353732	0.290061	0.344593	0.42685	0.383978	1	0.218089	0.260935	0.304512	0.369903	0.315011	0.235321	0.347773	0.25376	0.259399	0.0990053	0.160244	0.0872354	-0.0747251	-0.00462395	0.217039	0.26576	0.173362	0.14068	0.134314	0.100329	0.23557	0.278836	0.202186	0.335052	0.184419	0.0831645	0.24287	0.197894	0.304656	0.218664	0.131199	0.310455	0.123827	0.0707328	0.139418	0.111509
Serpinb9	0.334623	0.318467	0.211553	0.29824	0.120235	0.334431	0.411024	0.418863	0.340789	0.328829	0.252357	0.218089	1	0.26644	0.200505	0.402024	0.364516	0.413757	0.357948	0.246775	0.246775	0.287712	0.183079	0.0982456	0.0981023	0.154924	0.330097	0.00437877	-0.0449636	0.0260862	-0.146944	-0.0633248	0.239617	0.124663	0.110599	0.0835537	-0.0351908	0.0416089	0.116862	0.212197	0.0201132	-0.103115	0.290238	0.0245614	0.123156	0.00604564	0.124663	0.167156
Mx1	0.223435	0.221019	0.107096	0.259238	0.409582	0.23924	0.312971	0.304675	0.292426	0.376759	0.376759	0.260935	0.26644	1	0.345082	0.328528	0.411324	0.448061	0.356393	0.460109	0.313711	0.439858	0.327243	0.537638	0.332564	0.0514472	0.221924	0.641257	0.365821	0.362569	-0.0996271	0.0787121	0.119137	0.159098	0.18925	0.127917	0.0795306	0.10532	-0.0458712	0.037531	0.0311695	-0.0699113	0.0787121	0.275956	0.16004	-0.122967	-0.0447462	-0.0477183
Pvrl1	0.339866	0.242499	0.381268	0.218495	0.344824	0.300955	0.350923	0.390186	0.260394	0.380966	0.145663	0.304512	0.200505	0.345082	1	0.380351	0.308134	0.366275	0.324588	0.508475	0.347458	0.23868	0.225576	0.127243	0.0494114	0.364821	0.402379	0.471568	0.458178	0.272333	0.177627	0.202968	0.213582	0.120877	0.364619	0.308038	0.273926	0.118885	0.128422	0.168977	0.104199	0.351276	0.191369	-0.0501262	0.0817671	0.019931	-0.0765557	0.141797
Samhd1	0.52705	0.431923	0.481571	0.425523	0.389408	0.583452	0.494209	0.583035	0.454545	0.404247	0.31334	0.369903	0.402024	0.328528	0.380351	1	0.62668	0.640989	0.651475	0.550046	0.567601	0.556482	0.479899	0.487221	0.465242	0.49181	0.64618	0.448545	0.331873	0.482475	0.351222	0.4805	0.347475	0.33942	0.22379	0.339494	0.17134	0.29257	0.0280022	0.0186681	0.0959303	0.226902	0.320333	0.484559	0.297869	0.128446	0.250392	0.320428
Oasl2	0.408846	0.322448	0.317626	0.340741	0.347265	0.629396	0.521405	0.564259	0.406181	0.418519	0.244444	0.315011	0.364516	0.411324	0.308134	0.62668	1	0.711808	0.652835	0.431388	0.487412	0.493857	0.495742	0.415497	0.403861	0.392777	0.499773	0.410362	0.190052	0.350597	0.250867	0.329698	0.201156	0.27436	0.168349	0.19385	0.119306	0.157187	0.156392	0.203309	0.123157	0.142331	0.237689	0.43589	0.225541	0.131762	0.247723	0.285481
Ifit1	0.307235	0.232042	0.272564	0.288063	0.288175	0.558509	0.409081	0.545173	0.311773	0.292238	0.150294	0.235321	0.413757	0.448061	0.366275	0.640989	0.711808	1	0.703081	0.580988	0.543098	0.625973	0.604233	0.508577	0.562348	0.554071	0.70191	0.441047	0.334731	0.512684	0.294812	0.440779	0.163517	0.126106	0.144479	0.0618002	0.0528321	0.145379	0.0151102	0.10829	0.0423529	0.160436	0.259281	0.385024	0.229017	0.19803	0.234196	0.341007
B2m	0.3418	0.302326	0.227387	0.318234	0.276153	0.567333	0.385699	0.405674	0.330486	0.376426	0.270954	0.347773	0.357948	0.356393	0.324588	0.651475	0.652835	0.703081	1	0.462125	0.572155	0.545326	0.562007	0.443054	0.489898	0.480432	0.597627	0.415463	0.279942	0.44198	0.309244	0.444225	0.167142	0.24849	0.174708	0.103831	0.0397493	0.124671	0.00438782	0.098726	0.129137	0.198615	0.278582	0.428035	0.175717	0.163891	0.290341	0.334731
Isg20	0.31758	0.358237	0.35027	0.380966	0.36416	0.393557	0.316178	0.426766	0.31891	0.313737	0.235302	0.25376	0.246775	0.460109	0.508475	0.550046	0.431388	0.580988	0.462125	1	0.538136	0.399866	0.402379	0.489695	0.498606	0.406515	0.542602	0.558183	0.552509	0.48375	0.363329	0.579908	0.254543	0.177287	0.202566	0.254723	0.325488	0.143271	-0.0709703	0.0980065	0.0189453	0.215298	0.365342	0.354739	0.160715	0.0730804	-0.0362632	0.183691
Apobec1	0.261864	0.308635	0.35647	0.296929	0.357715	0.601911	0.444734	0.414572	0.2838	0.336146	0.25211	0.259399	0.246775	0.313711	0.347458	0.567601	0.487412	0.543098	0.572155	0.538136	1	0.427764	0.512119	0.354739	0.498606	0.399566	0.512119	0.433073	0.422243	0.455083	0.444069	0.649496	0.310132	0.26593	0.225717	0.231028	0.135352	0.100595	0.0675907	-0.0236568	-0.0378905	0.351276	0.37694	0.362451	0.138158	0.259103	0.233696	0.409277
Ifit3	0.356634	0.235857	0.208617	0.192625	0.282899	0.304837	0.241463	0.448223	0.220453	0.20492	0.200821	0.0990053	0.287712	0.439858	0.23868	0.556482	0.493857	0.625973	0.545326	0.399866	0.427764	1	0.528502	0.564142	0.598057	0.4143	0.517352	0.418892	0.246452	0.490191	0.218537	0.339379	0.237575	0.188643	0.158769	0.0520018	-0.0707248	0.276516	-0.185419	0.00494452	-0.0115493	0.0248682	0.229081	0.307457	0.101068	0.0729015	0.353705	0.318262
Ifitm3	0.140288	0.120929	0.169477	0.292206	0.122875	0.316436	0.269953	0.453947	0.208377	0.207567	0.149126	0.160244	0.183079	0.327243	0.225576	0.479899	0.495742	0.604233	0.562007	0.402379	0.512119	0.528502	1	0.518724	0.562286	0.439923	0.552632	0.453485	0.355468	0.587754	0.331082	0.475595	0.202063	0.144933	0.106173	-0.0319621	-0.0023184	0.173246	0.0170188	0.138582	0.159009	0.220102	0.292032	0.404993	0.0649089	0.172062	0.269575	0.540186
Ifih1	0.215477	0.16801	0.0592349	0.101963	0.155426	0.302831	0.180218	0.341193	0.223642	0.188631	0.214121	0.0872354	0.0982456	0.537638	0.127243	0.487221	0.415497	0.508577	0.443054	0.489695	0.354739	0.564142	0.518724	1	0.694891	0.398377	0.513177	0.446634	0.294307	0.534767	0.0587775	0.353563	0.0745475	0.0953302	0.0526662	0.0646867	-0.0586513	0.210819	-0.273704	-0.0707324	-0.0344798	-0.103115	0.153035	0.424561	0.189865	-0.00604564	0.146662	0.263931
Ifi204	0.141754	0.0642682	0.0197162	0.0772088	0.109323	0.343584	0.202581	0.368394	0.0837436	0.062361	0.062361	-0.0747251	0.0981023	0.332564	0.0494114	0.465242	0.403861	0.562348	0.489898	0.498606	0.498606	0.598057	0.562286	0.694891	1	0.515662	0.542897	0.295864	0.285714	0.543212	0.21398	0.516398	0.09615	0.15377	0.0368126	0.00313991	-0.0478287	0.255291	-0.261533	-0.218541	-0.180755	-0.0840875	0.202871	0.445548	0.17934	0.133816	0.33744	0.290388
Zbp1	0.105077	0.0158171	0.14742	0.0137816	0.0475651	0.386775	0.205128	0.299948	0.0359861	-0.0229694	-0.0689082	-0.00462395	0.154924	0.0514472	0.364821	0.49181	0.392777	0.554071	0.480432	0.406515	0.399566	0.4143	0.439923	0.398377	0.515662	1	0.702377	0.339328	0.416213	0.475997	0.417091	0.589634	0.165536	0	-0.0213557	-0.0218582	-0.0132125	0.0699878	-0.171811	-0.0969901	-0.163114	0.269456	0.285307	0.313011	0.203454	0.217907	0.0825974	0.346169
H2-T23	0.250514	0.190314	0.222997	0.157187	0.153014	0.472572	0.334941	0.475877	0.23153	0.185399	0.0705324	0.217039	0.330097	0.221924	0.402379	0.64618	0.499773	0.70191	0.597627	0.542602	0.512119	0.517352	0.552632	0.513177	0.542897	0.702377	1	0.349634	0.439488	0.556819	0.342699	0.492282	0.191539	0.115946	0.056209	0.0703166	0.0301391	0.203947	-0.141013	-0.00243126	0.00908622	0.25271	0.367126	0.355063	0.125761	0.229416	0.197109	0.442814
Tmem173	0.268904	0.259738	0.35201	0.340378	0.450142	0.272758	0.244632	0.266552	0.159483	0.276756	0.225858	0.26576	0.00437877	0.641257	0.471568	0.448545	0.410362	0.441047	0.415463	0.558183	0.433073	0.418892	0.453485	0.446634	0.295864	0.339328	0.349634	1	0.729459	0.630738	0.522628	0.507084	0.269127	0.173875	0.318765	0.205178	0.292775	0.159239	-0.0191892	0.00383785	0.107572	0.347441	0.0526841	0.385332	0.185712	0.143348	-0.096089	0.095152
Apobec3	0.109269	0.0817959	0.197162	0.115813	0.290388	0.156453	0.0294664	0.226207	-0.0124065	0.115813	0.0475131	0.173362	-0.0449636	0.365821	0.458178	0.331873	0.190052	0.334731	0.279942	0.552509	0.422243	0.246452	0.355468	0.294307	0.285714	0.416213	0.439488	0.729459	1	0.72175	0.522112	0.504103	0.282247	0.162313	0.180995	0.219793	0.351882	0.210049	-0.139723	-0.161219	-0.0401677	0.348362	0.0430331	0.179854	-0.0418461	0.338062	-0.115328	0.14007
Tnfrsf14	0.129571	0.102537	0.27262	0.149241	0.209847	0.276533	0.211554	0.345434	0.123712	0.158716	0.0734358	0.14068	0.0260862	0.362569	0.272333	0.482475	0.350597	0.512684	0.44198	0.48375	0.455083	0.490191	0.587754	0.534767	0.543212	0.475997	0.556819	0.630738	0.72175	1	0.38919	0.519833	0.269691	0.255555	0.193328	0.125239	0.177144	0.252631	-0.165762	-0.0400114	0.101469	0.258732	0.102986	0.309773	-0.0143064	0.185405	0.115852	0.299782
Fadd	0.238869	0.204782	0.31304	0.250867	0.214922	0.281215	0.0463434	0.180062	-0.0334497	0.00533761	-0.101414	0.134314	-0.146944	-0.0996271	0.177627	0.351222	0.250867	0.294812	0.309244	0.363329	0.444069	0.218537	0.331082	0.0587775	0.21398	0.417091	0.342699	0.522628	0.522112	0.38919	1	0.674043	0.228573	0.115163	0.170935	0.129807	0.251766	0.203296	0	-0.180308	-0.0180497	0.669342	0.265197	0.404095	0.241764	0.392437	0.115163	0.276329
Runx3	0.0610012	0.173482	0.224839	0.20702	0.154366	0.364357	0.142653	0.191907	0.0440458	0.0613392	0.107344	0.100329	-0.0633248	0.0787121	0.202968	0.4805	0.329698	0.440779	0.444225	0.579908	0.649496	0.339379	0.475595	0.353563	0.516398	0.589634	0.492282	0.507084	0.504103	0.519833	0.674043	1	0.24025	0.12683	0.0316832	0.0162144	0.127904	-0.0125157	-0.138755	-0.0740027	-0.0475349	0.418718	0.404762	0.53826	0.154352	0.245495	-0.00551435	0.260218
Pias1	0.267372	0.277801	0.284662	0.168275	0.249221	0.189822	0.225513	0.393601	0.238384	0.282393	0.235972	0.23557	0.239617	0.119137	0.213582	0.347475	0.201156	0.163517	0.167142	0.254543	0.310132	0.237575	0.202063	0.0745475	0.09615	0.165536	0.191539	0.269127	0.282247	0.269691	0.228573	0.24025	1	0.453487	0.369653	0.388577	0.140187	0.305199	0.193682	0.0676719	-0.0152616	0.211254	0.168175	0.186369	0.169376	0.100922	0.0445141	0.218069
Pou2f1	0.275497	0.238454	0.185695	0.255714	0.174672	0.236648	0.317174	0.249285	0.306034	0.364925	0.15183	0.278836	0.124663	0.159098	0.120877	0.33942	0.27436	0.126106	0.24849	0.177287	0.26593	0.188643	0.144933	0.0953302	0.15377	0	0.115946	0.173875	0.162313	0.255555	0.115163	0.12683	0.453487	1	0.305441	0.35206	0.107255	0.301461	0	0	0.0390327	0.269378	0.115801	0.260325	0.0777525	-0.170572	0.176245	0.0827396
Dicer1	0.3025	0.312403	0.296369	0.239132	0.30372	0.272727	0.329827	0.2748	0.377645	0.374959	0.141566	0.202186	0.110599	0.18925	0.364619	0.22379	0.168349	0.144479	0.174708	0.202566	0.225717	0.158769	0.106173	0.0526662	0.0368126	-0.0213557	0.056209	0.318765	0.180995	0.193328	0.170935	0.0316832	0.369653	0.305441	1	0.438946	0.204681	0.139482	0.193873	0.0946284	0.0323461	0.2399	0.0475248	-0.0895326	0.0808743	-0.0272233	0.217386	-0.0286113
Dhx9	0.486822	0.325534	0.303344	0.186017	0.324384	0.17396	0.276871	0.304705	0.364036	0.358328	0.246718	0.335052	0.0835537	0.127917	0.308038	0.339494	0.19385	0.0618002	0.103831	0.254723	0.231028	0.0520018	-0.0319621	0.0646867	0.00313991	-0.0218582	0.0703166	0.205178	0.219793	0.125239	0.129807	0.0162144	0.388577	0.35206	0.438946	1	0.48207	0.349452	0.252769	-0.0661451	0	0.134654	-0.0486432	0.0646867	0.183293	-0.00928797	0.109843	-0.0428006
Atr	0.324164	0.184432	0.450281	0.368569	0.453431	0.105642	0.163836	0.192427	0.17579	0.161915	0.0703051	0.184419	-0.0351908	0.0795306	0.273926	0.17134	0.119306	0.0528321	0.0397493	0.325488	0.135352	-0.0707248	-0.0023184	-0.0586513	-0.0478287	-0.0132125	0.0301391	0.292775	0.351882	0.177144	0.251766	0.127904	0.140187	0.107255	0.204681	0.48207	1	0.215611	0.328998	0.0745386	0.252153	0.129272	-0.0573361	-0.0117303	0.0686209	-0.0252641	0.00919329	-0.0661765
Ret	0.480986	0.24384	0.218537	0.205552	0.111283	-0.0208182	0.00999825	0.313596	0.162071	0.0846389	0.0201521	0.0831645	0.0416089	0.10532	0.118885	0.29257	0.157187	0.145379	0.124671	0.143271	0.100595	0.276516	0.173246	0.210819	0.255291	0.0699878	0.203947	0.159239	0.210049	0.252631	0.203296	-0.0125157	0.305199	0.301461	0.139482	0.349452	0.215611	1	0.0705064	-0.133719	0.0999484	0.0570635	-0.0625783	0.147018	0.184585	0.038236	0.162325	0.264297
Oas1c	0.124424	0.13187	0.224975	0.221183	0.169639	0.212337	0.304826	0.143444	0.277688	0.292676	0.0402151	0.24287	0.116862	-0.0458712	0.128422	0.0280022	0.156392	0.0151102	0.00438782	-0.0709703	0.0675907	-0.185419	0.0170188	-0.273704	-0.261533	-0.171811	-0.141013	-0.0191892	-0.139723	-0.165762	0	-0.138755	0.193682	0	0.193873	0.252769	0.328998	0.0705064	1	0.371968	0.249318	0.135565	-0.129505	-0.0891843	0.139425	-0.121872	0	-0.00771088
Ntrk3	0.0355498	0.191212	0.178003	0.172031	0.0822494	0.147713	0.177353	0.119132	0.235685	0.136284	0.176499	0.197894	0.212197	0.037531	0.168977	0.0186681	0.203309	0.10829	0.098726	0.0980065	-0.0236568	0.00494452	0.138582	-0.0707324	-0.218541	-0.0969901	-0.00243126	0.00383785	-0.161219	-0.0400114	-0.180308	-0.0740027	0.0676719	0	0.0946284	-0.0661451	0.0745386	-0.133719	0.371968	1	0.254355	-0.126527	0.0693776	-0.199896	-0.236123	-0.121872	-0.00642721	0.069398
Xiap	0.215895	0.281325	0.34186	0.407046	0.141686	0.0021564	0.124278	0.140836	0.222384	0.192042	0.12107	0.304656	0.0201132	0.0311695	0.104199	0.0959303	0.123157	0.0423529	0.129137	0.0189453	-0.0378905	-0.0115493	0.159009	-0.0344798	-0.180755	-0.163114	0.00908622	0.107572	-0.0401677	0.101469	-0.0180497	-0.0475349	-0.0152616	0.0390327	0.0323461	0	0.252153	0.0999484	0.249318	0.254355	1	0.12666	-0.0216068	0.123553	-0.0840431	-0.173276	-0.0630528	0.194518
Aim2	0.126647	0.169494	0.256972	0.232224	0.0430906	0.2399	0.195123	0.0733674	0.133012	0.217242	-0.127349	0.218664	-0.103115	-0.0699113	0.351276	0.226902	0.142331	0.160436	0.198615	0.215298	0.351276	0.0248682	0.220102	-0.103115	-0.0840875	0.269456	0.25271	0.347441	0.348362	0.258732	0.669342	0.418718	0.211254	0.269378	0.2399	0.134654	0.129272	0.0570635	0.135565	-0.126527	0.12666	1	0.449734	0.237164	0.233744	-0.0533002	-0.0969762	0.215453
Bcl2l11	0.144878	0.256452	0.173932	0.20702	0.0485151	0.29307	0.313838	0.258657	0.376392	0.20702	0.253024	0.131199	0.290238	0.0787121	0.191369	0.320333	0.237689	0.259281	0.278582	0.365342	0.37694	0.229081	0.292032	0.153035	0.202871	0.285307	0.367126	0.0526841	0.0430331	0.102986	0.265197	0.404762	0.168175	0.115801	0.0475248	-0.0486432	-0.0573361	-0.0625783	-0.129505	0.0693776	-0.0216068	0.449734	1	0.343009	0.185222	-0.109109	0.204031	0.198471
Runx1	0.223082	0.268315	0.188987	0.265103	0.225807	0.38183	0.335143	0.277393	0.255591	0.203925	0.303339	0.310455	0.0245614	0.275956	-0.0501262	0.484559	0.43589	0.385024	0.428035	0.354739	0.362451	0.307457	0.404993	0.424561	0.445548	0.313011	0.355063	0.385332	0.179854	0.309773	0.404095	0.53826	0.186369	0.260325	-0.0895326	0.0646867	-0.0117303	0.147018	-0.0891843	-0.199896	0.123553	0.237164	0.343009	1	0.484926	0.0785933	0.080664	0.219942
Pgk1	0.268787	0.139358	0.195948	0.264684	0.156541	0.288837	0.277437	0.178499	0.192739	0.128614	0.0969266	0.123827	0.123156	0.16004	0.0817671	0.297869	0.225541	0.229017	0.175717	0.160715	0.138158	0.101068	0.0649089	0.189865	0.17934	0.203454	0.125761	0.185712	-0.0418461	-0.0143064	0.241764	0.154352	0.169376	0.0777525	0.0808743	0.183293	0.0686209	0.184585	0.139425	-0.236123	-0.0840431	0.233744	0.185222	0.484926	1	-0.11052	-0.0643469	0.0814873
Fas	0.0567821	-0.0604888	0.0923419	-0.0966252	0.207166	0.154265	-0.0599244	0.0955899	-0.160557	-0.105409	-0.0439205	0.0707328	0.00604564	-0.122967	0.019931	0.128446	0.131762	0.19803	0.163891	0.0730804	0.259103	0.0729015	0.172062	-0.00604564	0.133816	0.217907	0.229416	0.143348	0.338062	0.185405	0.392437	0.245495	0.100922	-0.170572	-0.0272233	-0.00928797	-0.0252641	0.038236	-0.121872	-0.121872	-0.173276	-0.0533002	-0.109109	0.0785933	-0.11052	1	0.214794	0.23243
Tnfrsf10b	0.246358	0.07075	0.109059	0.0612648	0.217575	0.294434	0.241184	0.32465	0.267084	0.0745832	0.111875	0.139418	0.124663	-0.0447462	-0.0765557	0.250392	0.247723	0.234196	0.290341	-0.0362632	0.233696	0.353705	0.269575	0.146662	0.33744	0.0825974	0.197109	-0.096089	-0.115328	0.115852	0.115163	-0.00551435	0.0445141	0.176245	0.217386	0.109843	0.00919329	0.162325	0	-0.00642721	-0.0630528	-0.0969762	0.204031	0.080664	-0.0643469	0.214794	1	0.229832
Ntrk2	0.18221	0.102695	0.233392	0.223698	0.0784314	0.239895	0.110985	0.368625	0.0956832	0.078827	0.0575224	0.111509	0.167156	-0.0477183	0.141797	0.320428	0.285481	0.341007	0.334731	0.183691	0.409277	0.318262	0.540186	0.263931	0.290388	0.346169	0.442814	0.095152	0.14007	0.299782	0.276329	0.260218	0.218069	0.0827396	-0.0286113	-0.0428006	-0.0661765	0.264297	-0.00771088	0.069398	0.194518	0.215453	0.198471	0.219942	0.0814873	0.23243	0.229832	1
