# Supplementary material for: Lytic Gene Expression Is Frequent in HSV-1 Latent Infection and Correlates with the Engagement of a Cell-Intrinsic Transcriptional Response
Source: PLoS Pathog. 2014 Jul 24;10(7):e1004237. doi: 10.1371/journal.ppat.1004237 (PMC4110040; doi:10.1371/journal.ppat.1004237)
Supplement: Table S7 — Full-lytic LAT+ Ntrk1 +YFP+ neurons: p values of complete-linkage clustering of gene expression correlation coefficients matrix. (XLSX) [file ppat.1004237.s011.xlsx]

## Sheet: Full-lytic LAT+Ntrk1+YFP+
Variables	Pgm2l1	Dhx9	Pgk1	Xiap	Tbp	Oas1c	Bcl2l1	Pias2	Dicer1	Pias1	Bcl2	Xrcc5	Bax	Dhx36	Hcfc1	Atr	Samhd1	Eif2ak2	Serpinb9	Cflar	B2m	Ddx58	Oasl2	Tnfrsf10b	Bcl2l11	Ntrk3	Ifit3	Isg20	Apobec3	Ifitm3	H2-T23	Mx1	Zbp1	Ifih1	Ifit1	Ifi204	Tnfrsf14	Aim2	Tmem173	Apobec1	Fas	Runx3	Fadd	Pou2f1	Ntrk2	Pvrl1	Runx1	Ret
Pgm2l1	0	< 0.0001	< 0.0001	< 0.0001	< 0.0001	< 0.0001	< 0.0001	< 0.0001	< 0.0001	< 0.0001	< 0.0001	< 0.0001	< 0.0001	< 0.0001	< 0.0001	< 0.0001	< 0.0001	< 0.0001	0.00100095	0.000536373	0.00418107	0.0214559	0.00228577	0.00517912	0.0114333	0.191518	0.0808293	0.109588	0.0039802	0.0916137	0.0646635	0.698031	0.135293	0.853358	0.273972	0.85634	0.882757	0.750336	0.373193	0.520474	0.326669	0.461952	0.0107853	< 0.0001	0.00403044	< 0.0001	< 0.0001	< 0.0001
Dhx9	< 0.0001	0	< 0.0001	< 0.0001	< 0.0001	< 0.0001	< 0.0001	< 0.0001	< 0.0001	< 0.0001	< 0.0001	< 0.0001	< 0.0001	< 0.0001	< 0.0001	< 0.0001	< 0.0001	< 0.0001	0.000476561	< 0.0001	0.00180942	0.00576998	0.0027841	0.000634355	0.00722581	0.00328786	0.0209931	0.168471	0.00362208	0.00784774	0.0343835	0.541979	0.188458	0.30299	0.273846	0.986866	0.990192	0.372859	0.642138	0.602835	0.771294	0.313995	0.0856889	0.000168991	0.0787707	0.00082513	0.00547559	0.00873814
Pgk1	< 0.0001	< 0.0001	0	< 0.0001	< 0.0001	< 0.0001	< 0.0001	< 0.0001	< 0.0001	< 0.0001	< 0.0001	< 0.0001	< 0.0001	< 0.0001	< 0.0001	< 0.0001	< 0.0001	< 0.0001	0.00195222	0.000428741	0.00638524	0.0093552	0.00159176	0.00400398	0.0199272	0.0145251	0.021998	0.138694	0.00292569	0.0187798	0.0429445	0.738712	0.204907	0.185404	0.204725	0.779014	0.729942	0.201807	0.460651	0.49954	0.798696	0.294447	0.0551156	0.000126247	0.0985256	0.000110186	0.000906285	0.0024318
Xiap	< 0.0001	< 0.0001	< 0.0001	0	< 0.0001	0.000387086	< 0.0001	< 0.0001	< 0.0001	< 0.0001	< 0.0001	< 0.0001	< 0.0001	< 0.0001	< 0.0001	< 0.0001	< 0.0001	< 0.0001	0.000720195	0.000577344	0.000533844	0.000603853	0.000179599	0.00106377	0.0133138	0.0116224	0.0225102	0.042232	0.00226944	0.107476	0.0765789	0.186071	0.441623	0.243161	0.0367591	0.728491	0.862757	0.586954	0.922555	0.538733	0.941828	0.360806	0.0435668	0.000325382	0.170508	0.00127695	0.000308137	0.00543097
Tbp	< 0.0001	< 0.0001	< 0.0001	< 0.0001	0	< 0.0001	< 0.0001	< 0.0001	< 0.0001	< 0.0001	< 0.0001	< 0.0001	< 0.0001	< 0.0001	< 0.0001	< 0.0001	0.000242554	< 0.0001	< 0.0001	< 0.0001	< 0.0001	0.00218117	0.0154167	< 0.0001	0.0131954	0.000209718	0.171232	0.112151	0.0182712	0.00146413	0.00379497	0.708157	0.255628	0.926324	0.706141	0.668557	0.786748	0.655813	0.0629666	0.747845	0.956521	0.922849	0.0116265	< 0.0001	0.00356356	0.00102717	0.0694684	0.0136933
Oas1c	< 0.0001	< 0.0001	< 0.0001	0.000387086	< 0.0001	0	< 0.0001	< 0.0001	< 0.0001	< 0.0001	< 0.0001	< 0.0001	< 0.0001	< 0.0001	< 0.0001	< 0.0001	0.00011764	< 0.0001	< 0.0001	< 0.0001	0.000152074	0.000804222	0.00250864	0.00271696	0.0624221	0.0180814	0.238029	0.0628329	0.0564199	0.018981	0.00684318	1	0.354901	0.873309	0.216481	0.765626	0.594741	0.481224	0.149451	0.332035	0.421282	0.507779	0.0221941	0.00984878	0.063491	0.000730024	0.0316065	0.00554495
Bcl2l1	< 0.0001	< 0.0001	< 0.0001	< 0.0001	< 0.0001	< 0.0001	0	< 0.0001	< 0.0001	< 0.0001	< 0.0001	< 0.0001	< 0.0001	< 0.0001	< 0.0001	< 0.0001	0.000112632	< 0.0001	< 0.0001	0.000151255	0.00037627	0.00411789	0.00219369	0.00579063	0.0325009	0.0444819	0.091995	0.0371671	0.00880839	0.00758111	0.000866159	0.857039	0.385339	0.71161	0.290251	0.668706	0.31948	0.372932	0.151963	0.188206	0.252465	0.756745	0.023051	< 0.0001	0.0026025	< 0.0001	0.00402925	0.000185306
Pias2	< 0.0001	< 0.0001	< 0.0001	< 0.0001	< 0.0001	< 0.0001	< 0.0001	0	< 0.0001	< 0.0001	< 0.0001	< 0.0001	< 0.0001	< 0.0001	< 0.0001	< 0.0001	< 0.0001	< 0.0001	< 0.0001	< 0.0001	< 0.0001	< 0.0001	0.000304377	< 0.0001	0.00522122	0.000229649	0.0916306	0.146251	0.0112389	0.00539306	0.00769491	0.331539	0.398961	0.55199	0.095464	0.741775	0.950945	0.75009	0.332568	0.462214	0.884345	0.756511	0.0183645	0.00457	0.0667557	0.00423409	0.128551	0.0245809
Dicer1	< 0.0001	< 0.0001	< 0.0001	< 0.0001	< 0.0001	< 0.0001	< 0.0001	< 0.0001	0	< 0.0001	< 0.0001	< 0.0001	< 0.0001	< 0.0001	< 0.0001	< 0.0001	< 0.0001	< 0.0001	< 0.0001	< 0.0001	< 0.0001	0.000118346	0.000244507	< 0.0001	0.00349514	0.000257365	0.123939	0.0431864	0.0104217	0.00135432	0.00151023	0.375152	0.385339	0.570208	0.169558	0.779634	0.7032	0.566792	0.261491	0.374825	0.956541	0.561377	0.00302241	0.00054947	0.012597	0.00112883	0.0327367	0.0100798
Pias1	< 0.0001	< 0.0001	< 0.0001	< 0.0001	< 0.0001	< 0.0001	< 0.0001	< 0.0001	< 0.0001	0	< 0.0001	< 0.0001	< 0.0001	< 0.0001	< 0.0001	< 0.0001	< 0.0001	< 0.0001	< 0.0001	< 0.0001	< 0.0001	0.000128303	0.000753975	< 0.0001	0.0141389	0.000266117	0.0685585	0.0279504	0.000737053	0.0012819	0.00275568	0.345541	0.514544	0.597017	0.575611	0.908186	0.50642	0.524098	0.41569	0.342294	0.344399	0.587396	0.0115815	0.000648707	0.00116101	0.00144799	0.0101659	0.00368337
Bcl2	< 0.0001	< 0.0001	< 0.0001	< 0.0001	< 0.0001	< 0.0001	< 0.0001	< 0.0001	< 0.0001	< 0.0001	0	< 0.0001	< 0.0001	< 0.0001	< 0.0001	< 0.0001	< 0.0001	< 0.0001	< 0.0001	< 0.0001	< 0.0001	0.000141544	< 0.0001	0.000249191	0.00173382	0.000686877	0.0704364	0.0316892	0.00246398	0.00382888	0.000523618	0.487943	0.384826	0.153443	0.0626074	0.60954	0.313004	0.848438	0.140802	0.220445	0.536432	0.786155	0.0283993	0.000775224	0.118141	0.00333427	0.0325442	0.00778955
Xrcc5	< 0.0001	< 0.0001	< 0.0001	< 0.0001	< 0.0001	< 0.0001	< 0.0001	< 0.0001	< 0.0001	< 0.0001	< 0.0001	0	< 0.0001	< 0.0001	< 0.0001	< 0.0001	< 0.0001	< 0.0001	0.00019809	< 0.0001	0.000258196	0.00063924	0.000466746	0.000148604	0.0105928	0.00257124	0.047886	0.0318458	0.00330044	0.0132693	0.00960543	0.279675	0.272165	0.32846	0.238257	0.83055	0.853706	0.483818	0.313995	0.540439	0.827419	0.876897	0.00994068	< 0.0001	0.0269186	0.00394506	0.000938062	0.00813507
Bax	< 0.0001	< 0.0001	< 0.0001	< 0.0001	< 0.0001	< 0.0001	< 0.0001	< 0.0001	< 0.0001	< 0.0001	< 0.0001	< 0.0001	0	< 0.0001	< 0.0001	< 0.0001	< 0.0001	< 0.0001	0.000250773	< 0.0001	< 0.0001	0.00156529	0.000289542	< 0.0001	0.00259341	0.00370887	0.0338229	0.0565709	0.00656426	0.0115957	0.00426521	0.403644	0.213517	0.473875	0.142767	0.804171	0.940943	0.565148	0.58616	0.601308	1	0.508568	0.0037901	< 0.0001	0.0117725	0.00165571	0.00177946	0.0030445
Dhx36	< 0.0001	< 0.0001	< 0.0001	< 0.0001	< 0.0001	< 0.0001	< 0.0001	< 0.0001	< 0.0001	< 0.0001	< 0.0001	< 0.0001	< 0.0001	0	< 0.0001	< 0.0001	< 0.0001	< 0.0001	0.000218917	< 0.0001	< 0.0001	0.000117985	0.000243827	< 0.0001	0.0024839	0.000761121	0.0919335	0.0610137	0.00521358	0.0123935	0.00352292	0.471095	0.250488	0.234632	0.154875	0.75446	0.892438	0.799025	0.485761	0.270518	0.689385	0.614657	0.0184663	0.000215344	0.0237056	0.000943719	0.012209	0.00330593
Hcfc1	< 0.0001	< 0.0001	< 0.0001	< 0.0001	< 0.0001	< 0.0001	< 0.0001	< 0.0001	< 0.0001	< 0.0001	< 0.0001	< 0.0001	< 0.0001	< 0.0001	0	< 0.0001	< 0.0001	< 0.0001	< 0.0001	0.000108984	< 0.0001	0.00127939	< 0.0001	< 0.0001	0.00218979	0.0359863	0.0642478	0.0307048	0.0225512	0.111982	0.0121864	0.219528	0.201887	0.430058	0.0930566	0.799286	0.509996	0.793241	0.632309	0.92466	0.653457	0.299873	0.0557405	< 0.0001	0.01722	0.00119	0.000713265	0.00168286
Atr	< 0.0001	< 0.0001	< 0.0001	< 0.0001	< 0.0001	< 0.0001	< 0.0001	< 0.0001	< 0.0001	< 0.0001	< 0.0001	< 0.0001	< 0.0001	< 0.0001	< 0.0001	0	< 0.0001	< 0.0001	0.000225685	0.00280628	< 0.0001	0.00229083	0.00127369	0.000129332	0.031987	0.00284038	0.0407299	0.124318	0.00750035	0.0758433	0.00202272	0.353149	0.399445	0.555289	0.174392	0.880488	0.395979	0.77134	0.738361	0.305313	0.782132	0.798391	0.0887093	0.00526484	0.140762	0.00328784	0.024047	0.004233
Samhd1	< 0.0001	< 0.0001	< 0.0001	< 0.0001	0.000242554	0.00011764	0.000112632	< 0.0001	< 0.0001	< 0.0001	< 0.0001	< 0.0001	< 0.0001	< 0.0001	< 0.0001	< 0.0001	0	< 0.0001	< 0.0001	< 0.0001	< 0.0001	< 0.0001	< 0.0001	0.000631491	0.045955	0.00743759	0.000247364	0.00176265	0.000124581	0.00840814	0.00477634	0.00189908	0.466581	0.029282	0.00116449	0.356463	0.0687633	0.898669	1	0.23849	0.178679	0.587589	0.0989761	0.0202787	0.295906	0.0280224	0.0105784	0.0477648
Eif2ak2	< 0.0001	< 0.0001	< 0.0001	< 0.0001	< 0.0001	< 0.0001	< 0.0001	< 0.0001	< 0.0001	< 0.0001	< 0.0001	< 0.0001	< 0.0001	< 0.0001	< 0.0001	< 0.0001	< 0.0001	0	< 0.0001	< 0.0001	< 0.0001	< 0.0001	< 0.0001	0.00150115	0.00841408	0.0611574	0.000272066	0.00431023	0.000166858	0.0210359	0.0008236	0.021366	0.664087	0.029282	0.000980412	0.142779	0.041219	0.848514	0.438481	0.290832	0.702727	0.485624	0.0238298	0.00137073	0.319218	0.0165436	0.0029184	0.101125
Serpinb9	0.00100095	0.000476561	0.00195222	0.000720195	< 0.0001	< 0.0001	< 0.0001	< 0.0001	< 0.0001	< 0.0001	< 0.0001	0.00019809	0.000250773	0.000218917	< 0.0001	0.000225685	< 0.0001	< 0.0001	0	0.00020721	< 0.0001	0.000431343	< 0.0001	0.0127086	0.0282478	0.0660384	0.0045878	0.000361792	0.0629328	0.00203749	< 0.0001	0.00497073	0.26805	0.235359	0.0136476	0.0391246	0.0492663	0.739716	0.362939	0.2632	0.296776	0.700883	0.0680987	0.0271765	0.177206	0.0109759	0.0181914	0.0373549
Cflar	0.000536373	< 0.0001	0.000428741	0.000577344	< 0.0001	< 0.0001	0.000151255	< 0.0001	< 0.0001	< 0.0001	< 0.0001	< 0.0001	< 0.0001	< 0.0001	0.000108984	0.00280628	< 0.0001	< 0.0001	0.00020721	0	< 0.0001	< 0.0001	0.000157456	0.0144973	0.014715	0.000793189	0.0202787	0.047061	0.0144071	< 0.0001	0.000365709	0.0934318	0.250326	0.109949	0.0201752	0.729495	0.118351	0.161281	0.121256	0.283896	0.623651	0.372942	0.0274959	0.101626	0.343701	0.0722526	0.603988	0.817521
B2m	0.00418107	0.00180942	0.00638524	0.000533844	< 0.0001	0.000152074	0.00037627	< 0.0001	< 0.0001	< 0.0001	< 0.0001	0.000258196	< 0.0001	< 0.0001	< 0.0001	< 0.0001	< 0.0001	< 0.0001	< 0.0001	< 0.0001	0	< 0.0001	< 0.0001	0.0078524	0.00556554	0.000157209	0.0458853	0.00194694	0.0244665	0.000328435	< 0.0001	0.028097	0.243916	0.0087387	0.00211949	0.437874	0.0985256	0.084858	0.102918	0.124887	0.229243	0.162147	0.0301486	0.0362215	0.132556	0.188837	0.372697	0.93208
Ddx58	0.0214559	0.00576998	0.0093552	0.000603853	0.00218117	0.000804222	0.00411789	< 0.0001	0.000118346	0.000128303	0.000141544	0.00063924	0.00156529	0.000117985	0.00127939	0.00229083	< 0.0001	< 0.0001	0.000431343	< 0.0001	< 0.0001	0	< 0.0001	0.0294715	0.0368775	0.00314657	0.000360759	< 0.0001	0.00272516	0.000356565	< 0.0001	0.000386358	0.00422145	0.000228144	< 0.0001	0.138343	0.0170495	0.202864	0.372942	0.0387651	0.17288	0.0882924	0.0881395	0.101626	0.631521	0.271992	0.317165	0.817521
Oasl2	0.00228577	0.0027841	0.00159176	0.000179599	0.0154167	0.00250864	0.00219369	0.000304377	0.000244507	0.000753975	< 0.0001	0.000466746	0.000289542	0.000243827	< 0.0001	0.00127369	< 0.0001	< 0.0001	< 0.0001	0.000157456	< 0.0001	< 0.0001	0	0.125399	0.0850927	0.151989	< 0.0001	< 0.0001	0.000434167	0.0103963	< 0.0001	0.000386358	0.00819368	0.00237896	< 0.0001	0.0582713	0.00342566	0.566614	0.352519	0.118409	0.0637837	0.245178	0.192495	0.0806424	0.921633	0.0742548	0.0262231	0.817521
Tnfrsf10b	0.00517912	0.000634355	0.00400398	0.00106377	< 0.0001	0.00271696	0.00579063	< 0.0001	< 0.0001	< 0.0001	0.000249191	0.000148604	< 0.0001	< 0.0001	< 0.0001	0.000129332	0.000631491	0.00150115	0.0127086	0.0144973	0.0078524	0.0294715	0.125399	0	0.00133349	0.00509475	0.787259	0.236475	0.359798	0.0429445	0.115145	0.225918	0.228018	0.541805	0.951307	0.643475	0.630124	0.443112	0.371115	0.93875	0.596768	0.845838	0.0368132	0.00254733	0.000654621	0.196721	0.321203	0.13683
Bcl2l11	0.0114333	0.00722581	0.0199272	0.0133138	0.0131954	0.0624221	0.0325009	0.00522122	0.00349514	0.0141389	0.00173382	0.0105928	0.00259341	0.0024839	0.00218979	0.031987	0.045955	0.00841408	0.0282478	0.014715	0.00556554	0.0368775	0.0850927	0.00133349	0	0.0498847	0.802657	0.978685	0.962744	0.339767	0.0558624	0.120953	0.731144	0.378263	0.265617	0.94355	0.491213	0.864194	0.252218	1	0.667376	0.204125	0.184471	0.0389191	0.411782	0.0424886	0.264143	0.488257
Ntrk3	0.191518	0.00328786	0.0145251	0.0116224	0.000209718	0.0180814	0.0444819	0.000229649	0.000257365	0.000266117	0.000686877	0.00257124	0.00370887	0.000761121	0.0359863	0.00284038	0.00743759	0.0611574	0.0660384	0.000793189	0.000157209	0.00314657	0.151989	0.00509475	0.0498847	0	0.694445	0.189233	0.392359	0.000104379	0.0263782	0.307585	1	0.574467	0.77167	0.142278	0.313652	0.869037	0.717948	0.32532	0.850649	0.856681	0.159041	0.145042	0.0851005	0.422213	0.497252	0.772005
Ifit3	0.0808293	0.0209931	0.021998	0.0225102	0.171232	0.238029	0.091995	0.0916306	0.123939	0.0685585	0.0704364	0.047886	0.0338229	0.0919335	0.0642478	0.0407299	0.000247364	0.000272066	0.0045878	0.0202787	0.0458853	0.000360759	< 0.0001	0.787259	0.802657	0.694445	0	0.00043649	< 0.0001	0.00303619	0.011109	0.000615454	0.000310535	0.00120911	< 0.0001	0.0678496	0.000888519	0.422417	0.571244	0.0709629	0.313647	0.211449	0.127597	0.195772	0.655266	0.124599	0.0173721	0.624187
Isg20	0.109588	0.168471	0.138694	0.042232	0.112151	0.0628329	0.0371671	0.146251	0.0431864	0.0279504	0.0316892	0.0318458	0.0565709	0.0610137	0.0307048	0.124318	0.00176265	0.00431023	0.000361792	0.047061	0.00194694	< 0.0001	< 0.0001	0.236475	0.978685	0.189233	0.00043649	0	0.00123087	0.000780824	0.00399432	0.00187805	0.000126618	0.0105654	< 0.0001	0.0114581	0.00815745	0.97401	0.677175	0.0164923	0.0120307	0.275553	0.105595	0.088724	0.226523	0.0371456	0.00460068	0.440445
Apobec3	0.0039802	0.00362208	0.00292569	0.00226944	0.0182712	0.0564199	0.00880839	0.0112389	0.0104217	0.000737053	0.00246398	0.00330044	0.00656426	0.00521358	0.0225512	0.00750035	0.000124581	0.000166858	0.0629328	0.0144071	0.0244665	0.00272516	0.000434167	0.359798	0.962744	0.392359	< 0.0001	0.00123087	0	0.00898613	0.0200338	0.227244	0.0395247	0.0133134	0.0038206	0.0740101	0.00972025	0.909407	0.380351	0.00348951	0.0182138	0.212538	0.101515	0.0990385	0.724399	0.0200357	0.00194881	0.123922
Ifitm3	0.0916137	0.00784774	0.0187798	0.107476	0.00146413	0.018981	0.00758111	0.00539306	0.00135432	0.0012819	0.00382888	0.0132693	0.0115957	0.0123935	0.111982	0.0758433	0.00840814	0.0210359	0.00203749	< 0.0001	0.000328435	0.000356565	0.0103963	0.0429445	0.339767	0.000104379	0.00303619	0.000780824	0.00898613	0	< 0.0001	0.119563	0.0314573	0.0364035	0.150172	0.655839	0.167337	0.482659	0.351375	0.0231363	0.0288143	0.244057	0.000851187	0.0362215	0.00803329	0.150102	0.728841	0.903093
H2-T23	0.0646635	0.0343835	0.0429445	0.0765789	0.00379497	0.00684318	0.000866159	0.00769491	0.00151023	0.00275568	0.000523618	0.00960543	0.00426521	0.00352292	0.0121864	0.00202272	0.00477634	0.0008236	< 0.0001	0.000365709	< 0.0001	< 0.0001	< 0.0001	0.115145	0.0558624	0.0263782	0.011109	0.00399432	0.0200338	< 0.0001	0	0.0465472	0.0332686	0.00472858	0.00645928	0.0511091	0.00356817	1	0.276234	0.0165097	0.250423	0.0801378	0.0641395	0.224586	0.240791	0.201102	0.392224	0.816778
Mx1	0.698031	0.541979	0.738712	0.186071	0.708157	1	0.857039	0.331539	0.375152	0.345541	0.487943	0.279675	0.403644	0.471095	0.219528	0.353149	0.00189908	0.021366	0.00497073	0.0934318	0.028097	0.000386358	0.000386358	0.225918	0.120953	0.307585	0.000615454	0.00187805	0.227244	0.119563	0.0465472	0	< 0.0001	0.0144425	0.000280337	0.0252422	0.0557138	0.971018	0.894452	0.972103	0.803369	0.24122	0.861661	0.51119	0.899246	0.46655	0.462591	0.0752429
Zbp1	0.135293	0.188458	0.204907	0.441623	0.255628	0.354901	0.385339	0.398961	0.385339	0.514544	0.384826	0.272165	0.213517	0.250488	0.201887	0.399445	0.466581	0.664087	0.26805	0.250326	0.243916	0.00422145	0.00819368	0.228018	0.731144	1	0.000310535	0.000126618	0.0395247	0.0314573	0.0332686	< 0.0001	0	0.00200333	< 0.0001	0.00302829	0.000329626	0.762985	0.87042	0.0473773	0.267118	0.0394505	0.860886	0.069362	0.213325	0.445412	0.979229	0.0120807
Ifih1	0.853358	0.30299	0.185404	0.243161	0.926324	0.873309	0.71161	0.55199	0.570208	0.597017	0.153443	0.32846	0.473875	0.234632	0.430058	0.555289	0.029282	0.029282	0.235359	0.109949	0.0087387	0.000228144	0.00237896	0.541805	0.378263	0.574467	0.00120911	0.0105654	0.0133134	0.0364035	0.00472858	0.0144425	0.00200333	0	< 0.0001	0.00643976	0.013638	1	0.263918	0.0156628	0.313099	0.0524706	0.270358	0.789934	0.840631	0.301144	0.319167	0.134535
Ifit1	0.273972	0.273846	0.204725	0.0367591	0.706141	0.216481	0.290251	0.095464	0.169558	0.575611	0.0626074	0.238257	0.142767	0.154875	0.0930566	0.174392	0.00116449	0.000980412	0.0136476	0.0201752	0.00211949	< 0.0001	< 0.0001	0.951307	0.265617	0.77167	< 0.0001	< 0.0001	0.0038206	0.150172	0.00645928	0.000280337	< 0.0001	< 0.0001	0	0.00495211	0.000150233	0.898288	0.293749	0.0238751	0.281771	0.0736513	0.309593	0.863644	0.0931012	0.474974	0.0917223	0.413919
Ifi204	0.85634	0.986866	0.779014	0.728491	0.668557	0.765626	0.668706	0.741775	0.779634	0.908186	0.60954	0.83055	0.804171	0.75446	0.799286	0.880488	0.356463	0.142779	0.0391246	0.729495	0.437874	0.138343	0.0582713	0.643475	0.94355	0.142278	0.0678496	0.0114581	0.0740101	0.655839	0.0511091	0.0252422	0.00302829	0.00643976	0.00495211	0	< 0.0001	0.321476	0.344869	0.00392039	0.115069	0.318733	0.510448	0.550106	0.906908	0.671722	0.126888	0.779014
Tnfrsf14	0.882757	0.990192	0.729942	0.862757	0.786748	0.594741	0.31948	0.950945	0.7032	0.50642	0.313004	0.853706	0.940943	0.892438	0.509996	0.395979	0.0687633	0.041219	0.0492663	0.118351	0.0985256	0.0170495	0.00342566	0.630124	0.491213	0.313652	0.000888519	0.00815745	0.00972025	0.167337	0.00356817	0.0557138	0.000329626	0.013638	0.000150233	< 0.0001	0	0.155368	0.491644	0.0333477	0.230781	0.0410088	0.573622	0.765979	0.169722	0.889157	0.474906	0.621908
Aim2	0.750336	0.372859	0.201807	0.586954	0.655813	0.481224	0.372932	0.75009	0.566792	0.524098	0.848438	0.483818	0.565148	0.799025	0.793241	0.77134	0.898669	0.848514	0.739716	0.161281	0.084858	0.202864	0.566614	0.443112	0.864194	0.869037	0.422417	0.97401	0.909407	0.482659	1	0.971018	0.762985	1	0.898288	0.321476	0.155368	0	0.1559	0.602264	0.317932	0.187624	0.292065	0.60765	0.651212	0.47104	0.363951	0.523337
Tmem173	0.373193	0.642138	0.460651	0.922555	0.0629666	0.149451	0.151963	0.332568	0.261491	0.41569	0.140802	0.313995	0.58616	0.485761	0.632309	0.738361	1	0.438481	0.362939	0.121256	0.102918	0.372942	0.352519	0.371115	0.252218	0.717948	0.571244	0.677175	0.380351	0.351375	0.276234	0.894452	0.87042	0.263918	0.293749	0.344869	0.491644	0.1559	0	0.769667	0.29732	0.266739	0.690617	0.0788775	0.163003	0.646562	0.567221	0.907264
Apobec1	0.520474	0.602835	0.49954	0.538733	0.747845	0.332035	0.188206	0.462214	0.374825	0.342294	0.220445	0.540439	0.601308	0.270518	0.92466	0.305313	0.23849	0.290832	0.2632	0.283896	0.124887	0.0387651	0.118409	0.93875	1	0.32532	0.0709629	0.0164923	0.00348951	0.0231363	0.0165097	0.972103	0.0473773	0.0156628	0.0238751	0.00392039	0.0333477	0.602264	0.769667	0	0.0313695	0.107297	0.0443461	0.516852	0.66364	0.256463	0.138436	0.6563
Fas	0.326669	0.771294	0.798696	0.941828	0.956521	0.421282	0.252465	0.884345	0.956541	0.344399	0.536432	0.827419	1	0.689385	0.653457	0.782132	0.178679	0.702727	0.296776	0.623651	0.229243	0.17288	0.0637837	0.596768	0.667376	0.850649	0.313647	0.0120307	0.0182138	0.0288143	0.250423	0.803369	0.267118	0.313099	0.281771	0.115069	0.230781	0.317932	0.29732	0.0313695	0	0.29732	0.851863	0.497873	0.0485333	0.0755432	0.0641394	0.0685033
Runx3	0.461952	0.313995	0.294447	0.360806	0.922849	0.507779	0.756745	0.756511	0.561377	0.587396	0.786155	0.876897	0.508568	0.614657	0.299873	0.798391	0.587589	0.485624	0.700883	0.372942	0.162147	0.0882924	0.245178	0.845838	0.204125	0.856681	0.211449	0.275553	0.212538	0.244057	0.0801378	0.24122	0.0394505	0.0524706	0.0736513	0.318733	0.0410088	0.187624	0.266739	0.107297	0.29732	0	0.163601	0.799632	0.297704	0.216431	0.260771	0.134924
Fadd	0.0107853	0.0856889	0.0551156	0.0435668	0.0116265	0.0221941	0.023051	0.0183645	0.00302241	0.0115815	0.0283993	0.00994068	0.0037901	0.0184663	0.0557405	0.0887093	0.0989761	0.0238298	0.0680987	0.0274959	0.0301486	0.0881395	0.192495	0.0368132	0.184471	0.159041	0.127597	0.105595	0.101515	0.000851187	0.0641395	0.861661	0.860886	0.270358	0.309593	0.510448	0.573622	0.292065	0.690617	0.0443461	0.851863	0.163601	0	0.00540743	0.0386384	0.153391	0.0662884	0.0823367
Pou2f1	< 0.0001	0.000168991	0.000126247	0.000325382	< 0.0001	0.00984878	< 0.0001	0.00457	0.00054947	0.000648707	0.000775224	< 0.0001	< 0.0001	0.000215344	< 0.0001	0.00526484	0.0202787	0.00137073	0.0271765	0.101626	0.0362215	0.101626	0.0806424	0.00254733	0.0389191	0.145042	0.195772	0.088724	0.0990385	0.0362215	0.224586	0.51119	0.069362	0.789934	0.863644	0.550106	0.765979	0.60765	0.0788775	0.516852	0.497873	0.799632	0.00540743	0	0.00056548	0.00297025	0.010677	0.00117139
Ntrk2	0.00403044	0.0787707	0.0985256	0.170508	0.00356356	0.063491	0.0026025	0.0667557	0.012597	0.00116101	0.118141	0.0269186	0.0117725	0.0237056	0.01722	0.140762	0.295906	0.319218	0.177206	0.343701	0.132556	0.631521	0.921633	0.000654621	0.411782	0.0851005	0.655266	0.226523	0.724399	0.00803329	0.240791	0.899246	0.213325	0.840631	0.0931012	0.906908	0.169722	0.651212	0.163003	0.66364	0.0485333	0.297704	0.0386384	0.00056548	0	0.0389018	0.0710587	0.00668159
Pvrl1	< 0.0001	0.00082513	0.000110186	0.00127695	0.00102717	0.000730024	< 0.0001	0.00423409	0.00112883	0.00144799	0.00333427	0.00394506	0.00165571	0.000943719	0.00119	0.00328784	0.0280224	0.0165436	0.0109759	0.0722526	0.188837	0.271992	0.0742548	0.196721	0.0424886	0.422213	0.124599	0.0371456	0.0200357	0.150102	0.201102	0.46655	0.445412	0.301144	0.474974	0.671722	0.889157	0.47104	0.646562	0.256463	0.0755432	0.216431	0.153391	0.00297025	0.0389018	0	< 0.0001	< 0.0001
Runx1	< 0.0001	0.00547559	0.000906285	0.000308137	0.0694684	0.0316065	0.00402925	0.128551	0.0327367	0.0101659	0.0325442	0.000938062	0.00177946	0.012209	0.000713265	0.024047	0.0105784	0.0029184	0.0181914	0.603988	0.372697	0.317165	0.0262231	0.321203	0.264143	0.497252	0.0173721	0.00460068	0.00194881	0.728841	0.392224	0.462591	0.979229	0.319167	0.0917223	0.126888	0.474906	0.363951	0.567221	0.138436	0.0641394	0.260771	0.0662884	0.010677	0.0710587	< 0.0001	0	0.000167333
Ret	< 0.0001	0.00873814	0.0024318	0.00543097	0.0136933	0.00554495	0.000185306	0.0245809	0.0100798	0.00368337	0.00778955	0.00813507	0.0030445	0.00330593	0.00168286	0.004233	0.0477648	0.101125	0.0373549	0.817521	0.93208	0.817521	0.817521	0.13683	0.488257	0.772005	0.624187	0.440445	0.123922	0.903093	0.816778	0.0752429	0.0120807	0.134535	0.413919	0.779014	0.621908	0.523337	0.907264	0.6563	0.0685033	0.134924	0.0823367	0.00117139	0.00668159	< 0.0001	0.000167333	0
