# Supplementary material for: Lytic Gene Expression Is Frequent in HSV-1 Latent Infection and Correlates with the Engagement of a Cell-Intrinsic Transcriptional Response
Source: PLoS Pathog. 2014 Jul 24;10(7):e1004237. doi: 10.1371/journal.ppat.1004237 (PMC4110040; doi:10.1371/journal.ppat.1004237)
Supplement: Table S8 — Non-lytic LAT+ Ntrk1 +YFP+ neurons: p values of complete-linkage clustering of gene expression correlation coefficients matrix. (XLSX) [file ppat.1004237.s012.xlsx]

## Sheet: Non-lytic LAT+Ntrk1+YFP+
Variables	Pgm2l1	Hcfc1	Pias2	Dhx36	Tbp	Ddx58	Bcl2	Eif2ak2	Xrcc5	Bax	Cflar	Bcl2l1	Serpinb9	Mx1	Pvrl1	Samhd1	Oasl2	Ifit1	B2m	Isg20	Apobec1	Ifit3	Ifitm3	Ifih1	Ifi204	Zbp1	H2-T23	Tmem173	Apobec3	Tnfrsf14	Fadd	Runx3	Pias1	Pou2f1	Dicer1	Dhx9	Atr	Ret	Oas1c	Ntrk3	Xiap	Aim2	Bcl2l11	Runx1	Pgk1	Fas	Tnfrsf10b	Ntrk2
Pgm2l1	0	< 0.0001	< 0.0001	< 0.0001	0.00073355	0.0153737	0.0153834	0.000235194	0.00199109	0.0059678	0.0222363	0.00442986	0.0151394	0.120498	0.015072	< 0.0001	0.000958464	0.0191523	0.00517372	0.0232111	0.0617367	0.00614652	0.282237	0.119341	0.320348	0.442533	0.0533055	0.0588922	0.446558	0.345296	0.106636	0.688606	0.0355839	0.0475273	0.016704	0.000135212	0.0140572	0.000195611	0.357953	0.802038	0.100718	0.413572	0.322903	0.106707	0.0310193	0.715351	0.076736	0.169657
Hcfc1	< 0.0001	0	< 0.0001	0.0005158	0.0114032	0.0082019	0.00875727	0.00901866	0.00184696	0.00214036	0.0128171	0.000473241	0.0197785	0.121398	0.08127	0.000597442	0.00871748	0.0750407	0.0127104	0.00973823	0.0261288	0.0684768	0.351014	0.22218	0.657817	0.918652	0.139768	0.0658359	0.569031	0.453481	0.164481	0.230393	0.027634	0.0841321	0.0126819	0.0102163	0.160907	0.0579158	0.325296	0.151638	0.030642	0.262047	0.0741484	0.0499258	0.262569	0.69349	0.617802	0.439207
Pias2	< 0.0001	< 0.0001	0	< 0.0001	0.000144632	0.00381448	0.000449844	0.00199548	0.00402019	0.100917	0.0746869	0.0209919	0.148025	0.489999	0.00978703	0.000318542	0.0151369	0.0492197	0.078652	0.017715	0.0157841	0.130641	0.217548	0.695828	0.911278	0.305033	0.103598	0.0189575	0.188568	0.0576895	0.0445244	0.143205	0.0338989	0.208613	0.0262982	0.0245682	0.00120471	0.110763	0.112661	0.21077	0.013475	0.106279	0.260114	0.196995	0.137264	0.56435	0.465331	0.0949186
Dhx36	< 0.0001	0.0005158	< 0.0001	0	0.00199381	0.0376455	0.0167059	0.00144936	0.00128652	0.00351103	0.00644098	0.0284794	0.0312027	0.07214	0.121302	0.000834725	0.00615489	0.0287482	0.00953121	0.00660034	0.0346241	0.142399	0.0245776	0.468851	0.596487	0.931889	0.229347	0.0169564	0.420948	0.277751	0.0911087	0.156108	0.189521	0.0671459	0.0599113	0.148919	0.00537499	0.114863	0.100851	0.203226	0.00195615	0.124655	0.156108	0.0557445	0.034379	0.522676	0.671602	0.0923478
Tbp	0.00073355	0.0114032	0.000144632	0.00199381	0	0.00410626	0.00473958	0.0066159	0.0219194	0.0151988	0.00305964	0.00147664	0.422527	0.0074787	0.0213254	0.00412	0.00874626	0.0401641	0.0348117	0.0149956	0.0168921	0.0425744	0.380442	0.297107	0.47858	0.753671	0.272924	0.00301986	0.054852	0.15083	0.177887	0.326226	0.0672331	0.244051	0.0246588	0.0176524	0.00129726	0.427925	0.239886	0.575128	0.317232	0.825199	0.772774	0.127538	0.242854	0.188952	0.145351	0.58787
Ddx58	0.0153737	0.0082019	0.00381448	0.0376455	0.00410626	0	< 0.0001	0.000710552	0.00220347	0.001868	0.129192	0.0027359	0.0177436	0.104236	0.0357668	< 0.0001	< 0.0001	< 0.0001	< 0.0001	0.00592575	< 0.0001	0.0222708	0.0169027	0.031943	0.0172446	0.0050197	0.000349807	0.061333	0.283394	0.0469728	0.0628571	0.0136355	0.146123	0.0970264	0.0351388	0.18593	0.440844	0.88678	0.122656	0.285191	1	0.119874	0.0478383	0.00673586	0.023453	0.30892	0.0385063	0.0765397
Bcl2	0.0153834	0.00875727	0.000449844	0.0167059	0.00473958	< 0.0001	0	0.000549373	0.000312955	0.000488265	0.0219892	0.00921276	0.00631851	0.0462572	0.0218592	0.00035765	0.000111923	0.00425245	0.00381584	0.0390628	0.0035928	0.0907406	0.0566708	0.235838	0.192569	0.166433	0.017839	0.117501	0.865868	0.156488	0.801846	0.376745	0.105374	0.0369505	0.0168439	0.0476868	0.260167	0.957385	0.0374402	0.229077	0.392098	0.243773	0.0475714	0.0262343	0.0414798	0.728842	0.113832	0.449159
Eif2ak2	0.000235194	0.00901866	0.00199548	0.00144936	0.0066159	0.000710552	0.000549373	0	0.000790654	0.0017951	0.0337463	0.0262965	0.00370289	0.042899	0.00777037	< 0.0001	< 0.0001	< 0.0001	0.00152406	0.00357511	0.00466112	0.00100832	0.000801737	0.0182436	0.0126763	0.0340414	0.000439883	0.0745814	0.127981	0.0152679	0.251208	0.209808	0.0030923	0.0879415	0.0382266	0.0230194	0.166637	0.0208474	0.311586	0.402349	0.310157	0.669841	0.0891324	0.0554162	0.173436	0.546992	0.0258604	0.00769922
Xrcc5	0.00199109	0.00184696	0.00402019	0.00128652	0.0219194	0.00220347	0.000312955	0.000790654	0	< 0.0001	0.00135667	0.00711994	0.0162846	0.0477379	0.0713358	0.000497449	0.00143034	0.0209256	0.00861381	0.0268851	0.0491517	0.101179	0.11906	0.116387	0.57495	0.807408	0.0829727	0.280975	0.948409	0.38225	0.851661	0.785237	0.0689436	0.0324104	0.0036523	0.00561798	0.198434	0.226735	0.0441694	0.0881028	0.100477	0.404361	0.0112688	0.0723157	0.134004	0.291951	0.0622462	0.488639
Bax	0.0059678	0.00214036	0.100917	0.00351103	0.0151988	0.001868	0.000488265	0.0017951	< 0.0001	0	0.00386336	0.00062399	0.0174373	0.00867894	0.00660034	0.00150767	0.000756794	0.026497	0.00214669	0.025519	0.0166465	0.118393	0.111313	0.175152	0.671882	0.877733	0.155434	0.0527269	0.420948	0.247922	1	0.688125	0.0269606	0.00877272	0.00308915	0.00519653	0.224823	0.522141	0.0295182	0.31512	0.146327	0.151813	0.156108	0.142302	0.307592	0.483862	0.602852	0.560145
Cflar	0.0222363	0.0128171	0.0746869	0.00644098	0.00305964	0.129192	0.0219892	0.0337463	0.00135667	0.00386336	0	0.0020989	0.0687343	0.00867894	0.304806	0.0140423	0.0498789	0.257059	0.0274527	0.0949074	0.0733274	0.126014	0.254453	0.123179	0.671882	0.620094	0.595576	0.114853	0.750731	0.599453	0.508523	0.469973	0.0648996	0.280522	0.268024	0.0549385	0.604535	0.888266	0.775936	0.191587	0.362882	0.412817	0.0819634	0.0284066	0.444143	0.78412	0.429475	0.673912
Bcl2l1	0.00442986	0.000473241	0.0209919	0.0284794	0.00147664	0.0027359	0.00921276	0.0262965	0.00711994	0.00062399	0.0020989	0	0.117911	0.0715191	0.0309497	0.00385288	0.0117118	0.0757497	0.00476579	0.0726954	0.0664954	0.457464	0.222303	0.539036	0.610473	0.986331	0.0972105	0.0641547	0.226348	0.308855	0.377003	0.502563	0.066521	0.0466735	0.113737	0.00929741	0.167972	0.531407	0.0725829	0.144332	0.02123	0.150929	0.376151	0.0255018	0.328304	0.647251	0.324639	0.408095
Serpinb9	0.0151394	0.0197785	0.148025	0.0312027	0.422527	0.0177436	0.00631851	0.00370289	0.0162846	0.0174373	0.0687343	0.117911	0	0.0982705	0.204114	0.00454589	0.00835496	0.00467599	0.00864433	0.116713	0.116713	0.0483434	0.208494	0.53476	0.546699	0.30958	0.0224163	1	0.793283	0.879395	0.388173	0.715798	0.0922546	0.431236	0.440416	0.567916	0.825433	0.786474	0.442929	0.158512	0.905529	0.568986	0.0738888	0.890283	0.381644	1	0.431236	0.261496
Mx1	0.120498	0.121398	0.489999	0.07214	0.0074787	0.104236	0.0462572	0.042899	0.0477379	0.00867894	0.00867894	0.0715191	0.0982705	0	0.0343459	0.0259368	0.0041379	0.00318667	0.0118556	0.00462336	0.0547739	0.00356093	0.0295146	0.000760698	0.0432578	0.760753	0.142131	< 0.0001	0.0259634	0.0216846	0.593156	0.665275	0.428432	0.333708	0.200534	0.397169	0.618318	0.494396	0.786259	0.828257	0.856299	0.740763	0.665275	0.0866359	0.273117	0.490911	0.803002	0.773
Pvrl1	0.015072	0.08127	0.00978703	0.121302	0.0213254	0.0357668	0.0218592	0.00777037	0.0713358	0.00660034	0.304806	0.0309497	0.204114	0.0343459	0	0.0082048	0.0282921	0.0137427	0.0190807	0.00133145	0.0289362	0.107562	0.126001	0.425561	0.776565	0.0171015	0.0060377	0.00341769	0.00415226	0.0782692	0.301676	0.222968	0.14009	0.453794	0.0108336	0.0336608	0.0680971	0.425759	0.405955	0.271089	0.492957	0.039797	0.251387	0.76509	0.572321	0.93502	0.641959	0.350355
Samhd1	< 0.0001	0.000597442	0.000318542	0.000834725	0.00412	< 0.0001	0.00035765	< 0.0001	0.000497449	0.00150767	0.0140423	0.00385288	0.00454589	0.0259368	0.0082048	0	< 0.0001	< 0.0001	< 0.0001	0.000127062	< 0.0001	< 0.0001	0.000305568	0.000575482	0.00131047	0.000382174	< 0.0001	0.00211336	0.0222402	0.000541444	0.0204061	0.00118381	0.00785521	0.0175569	0.0861242	0.0098362	0.210188	0.0281672	0.851187	0.904971	0.484363	0.144496	0.0313382	0.000617073	0.0201146	0.402659	0.0806759	0.0183879
Oasl2	0.000958464	0.00871748	0.0151369	0.00615489	0.00874626	< 0.0001	0.000111923	< 0.0001	0.00143034	0.000756794	0.0498789	0.0117118	0.00835496	0.0041379	0.0282921	< 0.0001	0	< 0.0001	< 0.0001	0.00208014	0.000499602	0.000153343	0.000130939	0.00262247	0.00424877	0.00366166	0.000115301	0.00393655	0.182127	0.01007	0.0911087	0.0229295	0.116102	0.049346	0.186819	0.132381	0.3734	0.229347	0.248002	0.131861	0.354524	0.356886	0.102602	0.00159169	0.0717803	0.377376	0.0762478	0.0313597
Ifit1	0.0191523	0.0750407	0.0492197	0.0287482	0.0401641	< 0.0001	0.00425245	< 0.0001	0.0209256	0.026497	0.257059	0.0757497	0.00467599	0.00318667	0.0137427	< 0.0001	< 0.0001	0	< 0.0001	< 0.0001	0.000248557	< 0.0001	< 0.0001	0.000499008	0.000166062	0.000105102	< 0.0001	0.0034366	0.0255899	0.000368673	0.0605907	0.00401374	0.228802	0.400143	0.285702	0.65855	0.717257	0.294561	0.928939	0.453789	0.772452	0.326828	0.0928269	0.00851977	0.0840059	0.206372	0.114078	0.0150394
B2m	0.00517372	0.0127104	0.078652	0.00953121	0.0348117	< 0.0001	0.00381584	0.00152406	0.00861381	0.00214669	0.0274527	0.00476579	0.00864433	0.0118556	0.0190807	< 0.0001	< 0.0001	< 0.0001	0	0.000820931	< 0.0001	< 0.0001	< 0.0001	0.00113583	0.000429139	0.000308878	< 0.0001	0.00307141	0.0451516	0.000987642	0.0338943	0.00182348	0.186468	0.0713071	0.164707	0.41791	0.771818	0.335322	0.986702	0.463335	0.324519	0.18511	0.0517568	0.00166898	0.155989	0.262087	0.0348154	0.0104176
Isg20	0.0232111	0.00973823	0.017715	0.00660034	0.0149956	0.00592575	0.0390628	0.00357511	0.0268851	0.025519	0.0949074	0.0726954	0.116713	0.00462336	0.00133145	0.000127062	0.00208014	< 0.0001	0.000820931	0	0.000679088	0.00672203	0.0060377	0.00170429	0.00179764	0.00782208	0.000207361	0.000519157	0.000535516	0.00165523	0.03046	0.000387443	0.0780103	0.266679	0.159574	0.0796179	0.0298661	0.334972	0.653282	0.529421	0.914688	0.217386	0.0262638	0.0234557	0.258782	0.683527	0.836283	0.223893
Apobec1	0.0617367	0.0261288	0.0157841	0.0346241	0.0168921	< 0.0001	0.0035928	0.00466112	0.0491517	0.0166465	0.0733274	0.0664954	0.116713	0.0547739	0.0289362	< 0.0001	0.000499602	0.000248557	< 0.0001	0.000679088	0	0.00372118	0.000464773	0.0234557	0.00179764	0.00895418	0.000464773	0.00723134	0.00830729	0.00309467	0.00790998	< 0.0001	0.0314206	0.0931464	0.116513	0.112303	0.373217	0.502404	0.669564	0.8928	0.813682	0.039797	0.0217919	0.020573	0.33307	0.12136	0.140918	0.00620881
Ifit3	0.00614652	0.0684768	0.130641	0.142399	0.0425744	0.0222708	0.0907406	0.00100832	0.101179	0.118393	0.126014	0.457464	0.0483434	0.00356093	0.107562	< 0.0001	0.000153343	< 0.0001	< 0.0001	0.00672203	0.00372118	0	0.000104426	0.000100232	< 0.0001	0.00355523	0.000145947	0.00516308	0.0991258	0.000609063	0.164247	0.0261423	0.0771066	0.201366	0.236881	0.709899	0.621176	0.0431515	0.192121	0.985937	0.946393	0.914252	0.13567	0.0347575	0.44795	0.653933	0.0158055	0.0224024
Ifitm3	0.282237	0.351014	0.217548	0.0245776	0.380442	0.0169027	0.0566708	0.000801737	0.11906	0.111313	0.254453	0.222303	0.208494	0.0295146	0.126001	0.000305568	0.000130939	< 0.0001	< 0.0001	0.0060377	0.000464773	0.000104426	0	0.000319439	0.000135461	0.00182683	< 0.0001	0.00228902	0.0161947	< 0.0001	0.0322056	0.00163737	0.130784	0.32528	0.428945	0.822672	1	0.204342	0.91663	0.328566	0.250971	0.165842	0.0544873	0.00502113	0.627647	0.267235	0.0647643	< 0.0001
Ifih1	0.119341	0.22218	0.695828	0.468851	0.297107	0.031943	0.235838	0.0182436	0.116387	0.175152	0.123179	0.539036	0.53476	0.000760698	0.425561	0.000575482	0.00262247	0.000499008	0.00113583	0.00170429	0.0234557	0.000100232	0.000319439	0	< 0.0001	0.00814252	0.000370425	0.00488362	0.0628077	0.000410441	0.750543	0.028927	0.609518	0.550994	0.720702	0.661487	0.703225	0.146721	0.0680274	0.648242	0.827756	0.568986	0.354057	0.00579934	0.174196	1	0.352276	0.0743346
Ifi204	0.320348	0.657817	0.911278	0.596487	0.47858	0.0172446	0.192569	0.0126763	0.57495	0.671882	0.671882	0.610473	0.546699	0.0432578	0.776565	0.00131047	0.00424877	0.000166062	0.000429139	0.00179764	0.00179764	< 0.0001	0.000135461	< 0.0001	0	0.000796344	0.000229644	0.0702469	0.0780542	0.000450568	0.214178	0.00174381	0.5176	0.341375	0.813433	1	0.766352	0.0853145	0.0887681	0.15611	0.232043	0.665246	0.227423	0.00465287	0.210471	0.440007	0.033974	0.054852
Zbp1	0.442533	0.918652	0.305033	0.931889	0.753671	0.0050197	0.166433	0.0340414	0.807408	0.877733	0.620094	0.986331	0.30958	0.760753	0.0171015	0.000382174	0.00366166	0.000105102	0.000308878	0.00782208	0.00895418	0.00355523	0.00182683	0.00814252	0.000796344	0	< 0.0001	0.0291668	0.0068809	0.00131284	0.00950755	0.000177544	0.2364	1	0.889801	0.888512	0.941141	0.630578	0.244198	0.516275	0.258917	0.102711	0.0721296	0.0380288	0.136098	0.176376	0.598146	0.0164101
H2-T23	0.0533055	0.139768	0.103598	0.229347	0.272924	0.000349807	0.017839	0.000439883	0.0829727	0.155434	0.595576	0.0972105	0.0224163	0.142131	0.0060377	< 0.0001	0.000115301	< 0.0001	< 0.0001	0.000207361	0.000464773	0.000145947	< 0.0001	0.000370425	0.000229644	< 0.0001	0	0.0189714	0.00290092	< 0.0001	0.0265313	0.00111161	0.15229	0.433676	0.680838	0.608476	0.839601	0.134368	0.320003	1	0.960192	0.109849	0.0153261	0.0139953	0.339862	0.136268	0.178622	0.00135191
Tmem173	0.0588922	0.0658359	0.0189575	0.0169564	0.00301986	0.061333	0.117501	0.0745814	0.280975	0.0527269	0.114853	0.0641547	1	< 0.0001	0.00341769	0.00211336	0.00393655	0.0034366	0.00307141	0.000519157	0.00723134	0.00516308	0.00228902	0.00488362	0.0702469	0.0291668	0.0189714	0	< 0.0001	< 0.0001	0.00205575	0.00230062	0.0664883	0.284788	0.028485	0.166038	0.0548051	0.291086	0.919905	1	0.486768	0.0461778	0.778884	0.0153309	0.198184	0.411575	0.563146	0.543368
Apobec3	0.446558	0.569031	0.188568	0.420948	0.054852	0.283394	0.865868	0.127981	0.948409	0.420948	0.750731	0.226348	0.793283	0.0259634	0.00415226	0.0222402	0.182127	0.0255899	0.0451516	0.000535516	0.00830729	0.0991258	0.0161947	0.0628077	0.0780542	0.0068809	0.00290092	< 0.0001	0	< 0.0001	0.00190023	0.00224854	0.0522404	0.314502	0.213366	0.134226	0.0197278	0.158005	0.369057	0.298308	0.804102	0.0434685	0.820955	0.259822	0.782606	0.0437737	0.479695	0.360555
Tnfrsf14	0.345296	0.453481	0.0576895	0.277751	0.15083	0.0469728	0.156488	0.0152679	0.38225	0.247922	0.599453	0.308855	0.879395	0.0216846	0.0782692	0.000541444	0.01007	0.000368673	0.000987642	0.00165523	0.00309467	0.000609063	< 0.0001	0.000410441	0.000450568	0.00131284	< 0.0001	< 0.0001	< 0.0001	0	0.0164713	0.00104933	0.0541251	0.0960945	0.166516	0.379222	0.226365	0.0768422	0.265136	0.799383	0.490236	0.120778	0.532508	0.0415904	0.930094	0.25601	0.45803	0.0393606
Fadd	0.106636	0.164481	0.0445244	0.0911087	0.177887	0.0628571	0.801846	0.251208	0.851661	1	0.508523	0.377003	0.388173	0.593156	0.301676	0.0204061	0.0911087	0.0605907	0.0338943	0.03046	0.00790998	0.164247	0.0322056	0.750543	0.214178	0.00950755	0.0265313	0.00205575	0.00190023	0.0164713	0	< 0.0001	0.134654	0.509519	0.26437	0.407682	0.112956	0.193461	1	0.268581	0.93768	0.000178053	0.132772	0.0141846	0.105313	0.0257516	0.509519	0.0812374
Runx3	0.688606	0.230393	0.143205	0.156108	0.326226	0.0136355	0.376745	0.209808	0.785237	0.688125	0.469973	0.502563	0.715798	0.665275	0.222968	0.00118381	0.0229295	0.00401374	0.00182348	0.000387443	< 0.0001	0.0261423	0.00163737	0.028927	0.00174381	0.000177544	0.00111161	0.00230062	0.00224854	0.00104933	< 0.0001	0	0.10789	0.450035	0.849506	0.934435	0.418806	0.955551	0.38654	0.654237	0.775752	0.0179006	0.017231	0.000829031	0.295598	0.158971	1	0.0939855
Pias1	0.0355839	0.027634	0.0338989	0.189521	0.0672331	0.146123	0.105374	0.0030923	0.0689436	0.0269606	0.0648996	0.066521	0.0922546	0.428432	0.14009	0.00785521	0.116102	0.228802	0.186468	0.0780103	0.0314206	0.0771066	0.130784	0.609518	0.5176	0.2364	0.15229	0.0664883	0.0522404	0.0541251	0.134654	0.10789	0	0.00147515	0.00444277	0.00310617	0.306674	0.0219992	0.161962	0.632979	0.922268	0.175412	0.263887	0.191797	0.188507	0.515106	0.768452	0.109757
Pou2f1	0.0475273	0.0841321	0.208613	0.0671459	0.244051	0.0970264	0.0369505	0.0879415	0.0324104	0.00877272	0.280522	0.0466735	0.431236	0.333708	0.453794	0.0175569	0.049346	0.400143	0.0713071	0.266679	0.0931464	0.201366	0.32528	0.550994	0.341375	1	0.433676	0.284788	0.314502	0.0960945	0.509519	0.450035	0.00147515	0	0.0317523	0.0143185	0.479396	0.0386679	1	1	0.805486	0.115146	0.492279	0.0950061	0.588668	0.309967	0.265527	0.588607
Dicer1	0.016704	0.0126819	0.0262982	0.0599113	0.0246588	0.0351388	0.0168439	0.0382266	0.0036523	0.00308915	0.268024	0.113737	0.440416	0.200534	0.0108336	0.0861242	0.186819	0.285702	0.164707	0.159574	0.116513	0.236881	0.428945	0.720702	0.813433	0.889801	0.680838	0.028485	0.213366	0.166516	0.26437	0.849506	0.00444277	0.0317523	0	0.000775896	0.131366	0.296431	0.159128	0.497417	0.820843	0.119874	0.765569	0.534628	0.532941	0.87748	0.127813	0.84399
Dhx9	0.000135212	0.0102163	0.0245682	0.148919	0.0176524	0.18593	0.0476868	0.0230194	0.00561798	0.00519653	0.0549385	0.00929741	0.567916	0.397169	0.0336608	0.0098362	0.132381	0.65855	0.41791	0.0796179	0.112303	0.709899	0.822672	0.661487	1	0.888512	0.608476	0.166038	0.134226	0.379222	0.407682	0.934435	0.00310617	0.0143185	0.000775896	0	0.00040877	0.0090734	0.0688532	0.643058	1	0.401412	0.762925	0.661487	0.156809	0.975117	0.452922	0.765186
Atr	0.0140572	0.160907	0.00120471	0.00537499	0.00129726	0.440844	0.260167	0.166637	0.198434	0.224823	0.604535	0.167972	0.825433	0.618318	0.0680971	0.210188	0.3734	0.717257	0.771818	0.0298661	0.373217	0.621176	1	0.703225	0.766352	0.941141	0.839601	0.0548051	0.0197278	0.226365	0.112956	0.418806	0.306674	0.479396	0.131366	0.00040877	0	0.120719	0.0216586	0.612666	0.0729099	0.43951	0.728969	0.952034	0.615078	0.895484	0.966814	0.649456
Ret	0.000195611	0.0579158	0.110763	0.114863	0.427925	0.88678	0.957385	0.0208474	0.226735	0.522141	0.888266	0.531407	0.786474	0.494396	0.425759	0.0281672	0.229347	0.294561	0.335322	0.334972	0.502404	0.0431515	0.204342	0.146721	0.0853145	0.630578	0.134368	0.291086	0.158005	0.0768422	0.193461	0.955551	0.0219992	0.0386679	0.296431	0.0090734	0.120719	0	0.625194	0.346135	0.474352	0.749139	0.696417	0.314332	0.159076	0.824399	0.269544	0.0566543
Oas1c	0.357953	0.325296	0.112661	0.100851	0.239886	0.122656	0.0374402	0.311586	0.0441694	0.0295182	0.775936	0.0725829	0.442929	0.786259	0.405955	0.851187	0.248002	0.928939	0.986702	0.653282	0.669564	0.192121	0.91663	0.0680274	0.0887681	0.244198	0.320003	0.919905	0.369057	0.265136	1	0.38654	0.161962	1	0.159128	0.0688532	0.0216586	0.625194	0	0.0104074	0.0804758	0.4241	0.420133	0.561492	0.306038	0.454978	1	0.971153
Ntrk3	0.802038	0.151638	0.21077	0.203226	0.575128	0.285191	0.229077	0.402349	0.0881028	0.31512	0.191587	0.144332	0.158512	0.828257	0.271089	0.904971	0.131861	0.453789	0.463335	0.529421	0.8928	0.985937	0.328566	0.648242	0.15611	0.516275	1	1	0.298308	0.799383	0.268581	0.654237	0.632979	1	0.497417	0.643058	0.612666	0.346135	0.0104074	0	0.074488	0.457946	0.675929	0.184461	0.0809666	0.454978	0.982836	0.638277
Xiap	0.100718	0.030642	0.013475	0.00195615	0.317232	1	0.392098	0.310157	0.100477	0.146327	0.362882	0.02123	0.905529	0.856299	0.492957	0.484363	0.354524	0.772452	0.324519	0.914688	0.813682	0.946393	0.250971	0.827756	0.232043	0.258917	0.960192	0.486768	0.804102	0.490236	0.93768	0.775752	0.922268	0.805486	0.820843	1	0.0729099	0.474352	0.0804758	0.074488	0	0.445685	0.909282	0.406108	0.532651	0.270634	0.681496	0.16773
Aim2	0.413572	0.262047	0.106279	0.124655	0.825199	0.119874	0.243773	0.669841	0.404361	0.151813	0.412817	0.150929	0.568986	0.740763	0.039797	0.144496	0.356886	0.326828	0.18511	0.217386	0.039797	0.914252	0.165842	0.568986	0.665246	0.102711	0.109849	0.0461778	0.0434685	0.120778	0.000178053	0.0179006	0.175412	0.115146	0.119874	0.401412	0.43951	0.749139	0.4241	0.457946	0.445685	0	0.0107786	0.163855	0.123841	0.83591	0.599473	0.185112
Bcl2l11	0.322903	0.0741484	0.260114	0.156108	0.772774	0.0478383	0.0475714	0.0891324	0.0112688	0.156108	0.0819634	0.376151	0.0738888	0.665275	0.251387	0.0313382	0.102602	0.0928269	0.0517568	0.0262638	0.0217919	0.13567	0.0544873	0.354057	0.227423	0.0721296	0.0153261	0.778884	0.820955	0.532508	0.132772	0.017231	0.263887	0.492279	0.765569	0.762925	0.728969	0.696417	0.420133	0.675929	0.909282	0.0107786	0	0.0341511	0.2075	0.551228	0.216444	0.20391
Runx1	0.106707	0.0499258	0.196995	0.0557445	0.127538	0.00673586	0.0262343	0.0554162	0.0723157	0.142302	0.0284066	0.0255018	0.890283	0.0866359	0.76509	0.000617073	0.00159169	0.00851977	0.00166898	0.0234557	0.020573	0.0347575	0.00502113	0.00579934	0.00465287	0.0380288	0.0139953	0.0153309	0.259822	0.0415904	0.0141846	0.000829031	0.191797	0.0950061	0.534628	0.661487	0.952034	0.314332	0.561492	0.184461	0.406108	0.163855	0.0341511	0	0.000466153	0.651465	0.616464	0.137867
Pgk1	0.0310193	0.262569	0.137264	0.034379	0.242854	0.023453	0.0414798	0.173436	0.134004	0.307592	0.444143	0.328304	0.381644	0.273117	0.572321	0.0201146	0.0717803	0.0840059	0.155989	0.258782	0.33307	0.44795	0.627647	0.174196	0.210471	0.136098	0.339862	0.198184	0.782606	0.930094	0.105313	0.295598	0.188507	0.588668	0.532941	0.156809	0.615078	0.159076	0.306038	0.0809666	0.532651	0.123841	0.2075	0.000466153	0	0.464087	0.656897	0.548398
Fas	0.715351	0.69349	0.56435	0.522676	0.188952	0.30892	0.728842	0.546992	0.291951	0.483862	0.78412	0.647251	1	0.490911	0.93502	0.402659	0.377376	0.206372	0.262087	0.683527	0.12136	0.653933	0.267235	1	0.440007	0.176376	0.136268	0.411575	0.0437737	0.25601	0.0257516	0.158971	0.515106	0.309967	0.87748	0.975117	0.895484	0.824399	0.454978	0.454978	0.270634	0.83591	0.551228	0.651465	0.464087	0	0.197523	0.139435
Tnfrsf10b	0.076736	0.617802	0.465331	0.671602	0.145351	0.0385063	0.113832	0.0258604	0.0622462	0.602852	0.429475	0.324639	0.431236	0.803002	0.641959	0.0806759	0.0762478	0.114078	0.0348154	0.836283	0.140918	0.0158055	0.0647643	0.352276	0.033974	0.598146	0.178622	0.563146	0.479695	0.45803	0.509519	1	0.768452	0.265527	0.127813	0.452922	0.966814	0.269544	1	0.982836	0.681496	0.599473	0.216444	0.616464	0.656897	0.197523	0	0.123716
Ntrk2	0.169657	0.439207	0.0949186	0.0923478	0.58787	0.0765397	0.449159	0.00769922	0.488639	0.560145	0.673912	0.408095	0.261496	0.773	0.350355	0.0183879	0.0313597	0.0150394	0.0104176	0.223893	0.00620881	0.0224024	< 0.0001	0.0743346	0.054852	0.0164101	0.00135191	0.543368	0.360555	0.0393606	0.0812374	0.0939855	0.109757	0.588607	0.84399	0.765186	0.649456	0.0566543	0.971153	0.638277	0.16773	0.185112	0.20391	0.137867	0.548398	0.139435	0.123716	0
